# Supplementary material for: A cross-sectional survey of the readiness of consumers to adopt an environmentally sustainable diet
Source: Nutr J. 2020 Dec 9;19:138. doi: 10.1186/s12937-020-00644-7 (PMC7727219; doi:10.1186/s12937-020-00644-7)
Supplement: Supplementary file 1 — Additional file 1. [file 12937_2020_644_MOESM1_ESM.xlsx]

## Sheet: Survey data - recoded
UserNo	Started	Ended	Q.1a	Q.1b	Q.1c	Q.1d	Q.1e	Q.1f	Q.1g	Q.1h	Q.1i	Q.2a	Q.2b	Q.2c	Q.2d	Q.2e	Q.2f	Q.2g	Q.2h	Q.2i	Q.3a	Q.3b	Q.3c	Q.3d	Q.3e	Q.3f	Q.3g	Q.3h	Q.3i	Q.4a	Q.4b	Q.4c	Q.4d	Q.4e	Q.4f	Q.4g	Q.4h	Q.4i	Q.4j	Q.5a	Q.5b	Q.5c	Q.5d	Q.5e
1	2019-06-27 16:05:00	2019-06-27 16:07:00	3	4	4	5	5	5	3	4	3	3	2	4	5	5	3	4	5	4	1	0	0	0	1	1	0	0	0	2	1	5	1	2	1	3	2	2	5	Female	25-34	North West	Post-graduate degree or above	No
2	2019-07-01 11:14:00	2019-07-01 11:18:00	4	5	5	4	5	5	4	5	5	5	4	4	4	5	5	3	5	1	1	1	0	0	1	0	0	0	0	4	2	3	2	5	3	4	2	1	3	Female	25-34	Yorkshire & the Humber	Under-graduate degree or equivalent	No
3	2019-07-01 11:15:00	2019-07-01 11:19:00	2	3	3	3	3	3	3	3	2	3	5	5	5	5	5	5	5	4	1	0	0	0	0	0	1	1	0	5	2	5	1	2	1	3	4	2	1	Female	35-44	Yorkshire & the Humber	Post-graduate degree or above	No
4	2019-07-01 11:16:00	2019-07-01 11:21:00	5	5	4	4	5	5	5	5	3	5	4	1	4	4	4	5	5	4	1	0	0	0	0	1	0	1	0	4	2	2	2	2	2	3	2	1	3	Male	45-54	Yorkshire & the Humber	Under-graduate degree or equivalent	No
5	2019-07-01 11:19:00	2019-07-01 11:22:00	4	4	5	5	5	4	5	5	4	6	6	5	5	5	3	5	5	3	1	0	1	0	1	0	0	0	0	2	1	4	1	3	1	4	1	2	4	Female	25-34	Yorkshire & the Humber	Post-graduate degree or above	No
6	2019-07-01 11:18:00	2019-07-01 11:24:00	3	4	4	4	4	4	3	5	2	5	4	5	5	4	4	5	5	3	1	0	0	0	1	0	1	0	0	1	4	5	1	3	2	1	2	3	5	Female	25-34	Yorkshire & the Humber	Post-graduate degree or above	No
7	2019-07-01 11:22:00	2019-07-01 11:24:00	5	4	4	3	1	3	5	5	2	5	3	2	1	1	2	2	3	1	1	1	0	0	0	0	1	0	0	5	3	2	3	5	2	3	2	1	1	Female	25-34	Yorkshire & the Humber	Under-graduate degree or equivalent	No
8	2019-07-01 11:14:00	2019-07-01 11:24:00	3	4	4	5	5	4	4	5	4	4	3	3	5	5	3	5	5	3	1	1	0	0	0	0	1	0	0	1	1	4	1	1	1	3	1	2	5	Male	35-44	Yorkshire & the Humber	Post-graduate degree or above	Yes
9	2019-07-01 11:20:00	2019-07-01 11:25:00	4	5	5	3	3	4	5	5	2	4	4	4	4	3	4	5	5	1	0	1	1	0	1	0	0	0	0	5	4	4	2	3	2	1	2	1	1	Female	35-44	Yorkshire & the Humber	GCSEs grades A*-C or equivalent	Yes
10	2019-07-01 11:20:00	2019-07-01 11:25:00	4	4	3	4	3	4	4	4	2	4	3	4	4	4	2	2	5	1	1	0	0	0	1	0	1	0	0	5	2	2	2	2	1	2	2	1	1	Female	18-24	Yorkshire & the Humber	Under-graduate degree or equivalent	No
11	2019-07-01 11:18:00	2019-07-01 11:26:00	4	4	5	3	3	5	4	4	3	4	4	5	5	1	4	5	4	4	1	0	1	0	1	0	0	0	0	5	4	2	1	1	1	2	2	1	1	Female	35-44	Yorkshire & the Humber	Post-graduate degree or above	No
12	2019-07-01 11:22:00	2019-07-01 11:26:00	2	4	4	5	4	3	3	4	2	3	2	4	1	1	1	4	5	4	0	0	0	0	0	1	1	1	0	5	4	1	2	2	2	1	2	1	1	Male	35-44	Yorkshire & the Humber	Under-graduate degree or equivalent	No
13	2019-07-01 11:16:00	2019-07-01 11:28:00	4	4	3	3	3	3	4	5	4	4	3	4	2	2	2	2	6	2	1	0	0	0	0	0	1	0	Gluten free	3	2	3	3	3	2	2	2	1	1	Female	18-24	Yorkshire & the Humber	Under-graduate degree or equivalent	No
14	2019-07-01 11:25:00	2019-07-01 11:29:00	4	5	3	4	4	4	4	3	2	3	4	1	1	1	2	2	5	1	1	0	0	0	1	0	1	0	0	5	3	2	3	2	2	2	2	1	1	Male	45-54	Yorkshire & the Humber	Post-graduate degree or above	Yes
15	2019-07-01 11:22:00	2019-07-01 11:29:00	4	4	5	5	3	4	5	4	2	5	6	6	5	5	4	5	5	6	0	0	1	0	1	0	1	0	0	4	2	2	2	2	1	3	2	2	2	Male	25-34	Yorkshire & the Humber	Post-graduate degree or above	No
16	2019-07-01 11:19:00	2019-07-01 11:30:00	5	5	4	4	2	5	5	5	4	5	6	6	4	1	6	5	5	4	1	0	0	0	0	1	0	1	0	4	4	2	2	2	2	2	3	1	2	Female	35-44	Yorkshire & the Humber	A Level or equivalent	No
17	2019-07-01 11:28:00	2019-07-01 11:33:00	5	4	5	3	3	5	3	4	3	5	4	4	5	5	4	5	5	5	1	0	1	0	1	0	0	0	0	4	1	2	1	3	1	3	3	3	1	Female	25-34	Yorkshire & the Humber	Post-graduate degree or above	No
18	2019-07-01 11:28:00	2019-07-01 11:33:00	4	5	4	5	4	4	4	4	3	3	3	4	5	5	3	5	5	5	1	0	0	0	1	0	1	0	0	5	1	5	1	2	1	2	3	5	1	Male	25-34	Yorkshire & the Humber	Post-graduate degree or above	No
19	2019-07-01 11:32:00	2019-07-01 11:36:00	3	3	4	5	2	4	3	2	3	3	2	2	3	2	1	1	6	4	1	0	0	0	0	1	1	0	0	5	3	2	3	2	2	4	1	2	1	Male	18-24	Yorkshire & the Humber	Post-graduate degree or above	No
20	2019-07-01 11:35:00	2019-07-01 11:38:00	4	4	4	5	4	3	4	5	2	3	4	4	4	4	4	4	4	4	1	0	1	0	1	0	0	0	0	5	3	2	2	2	3	1	1	1	1	Female	25-34	Yorkshire & the Humber	GCSEs grades A*-C or equivalent	Yes
21	2019-07-01 11:36:00	2019-07-01 11:40:00	5	5	5	5	4	4	3	4	4	5	3	2	5	5	2	1	3	4	1	0	1	0	1	0	0	0	0	3	2	2	1	4	1	4	1	3	2	Female	35-44	Yorkshire & the Humber	Post-graduate degree or above	No
22	2019-07-01 11:34:00	2019-07-01 11:40:00	5	5	4	5	5	4	3	3	3	5	4	4	5	5	2	5	4	2	1	0	1	0	1	0	0	0	0	1	1	2	1	1	1	5	1	2	5	Female	25-34	Yorkshire & the Humber	Under-graduate degree or equivalent	No
23	2019-07-01 11:39:00	2019-07-01 11:44:00	3	3	3	3	2	3	3	3	2	4	5	4	1	1	2	4	4	2	1	0	0	0	0	1	1	0	0	5	5	3	3	3	2	3	2	2	1	Male	18-24	Yorkshire & the Humber	A Level or equivalent	No
24	2019-07-01 11:42:00	2019-07-01 11:49:00	3	4	5	4	3	5	4	3	3	4	4	4	4	4	5	5	5	3	1	0	0	0	1	0	1	0	0	5	1	2	1	2	1	3	2	2	2	Female	35-44	Yorkshire & the Humber	Post-graduate degree or above	Yes
25	2019-07-01 11:43:00	2019-07-01 11:49:00	5	5	3	3	2	4	5	5	2	3	4	1	1	1	3	3	3	1	1	0	0	0	0	0	1	1	0	5	4	1	2	2	2	1	2	1	1	Female	35-44	Yorkshire & the Humber	Under-graduate degree or equivalent	Yes
26	2019-07-01 11:51:00	2019-07-01 11:57:00	4	3	3	4	4	4	4	3	3	4	2	2	5	5	2	1	4	6	0	0	1	0	0	0	1	1	0	3	1	2	1	2	1	2	1	3	2	Male	25-34	Yorkshire & the Humber	Under-graduate degree or equivalent	No
27	2019-07-01 11:54:00	2019-07-01 11:58:00	4	4	3	2	2	4	4	4	3	5	4	4	5	4	4	5	5	4	1	0	1	0	1	0	0	0	0	2	1	4	1	2	2	3	3	2	2	Female	45-54	Yorkshire & the Humber	A Level or equivalent	No
28	2019-07-01 12:04:00	2019-07-01 12:09:00	1	4	4	2	3	5	3	4	4	5	5	4	4	4	4	5	5	5	1	0	1	0	1	0	0	0	0	4	3	2	2	3	2	3	3	2	5	Female	55-64	Yorkshire & the Humber	Post-graduate degree or above	No
29	2019-07-01 12:11:00	2019-07-01 12:14:00	4	3	3	4	3	4	2	2	3	4	4	4	4	1	3	4	4	4	1	0	0	0	0	1	1	0	0	5	2	2	2	2	2	2	2	1	1	Male	25-34	North East	Under-graduate degree or equivalent	Yes
30	2019-07-01 12:08:00	2019-07-01 12:15:00	3	3	4	5	4	4	4	4	2	4	4	3	4	2	3	4	5	3	1	0	0	0	0	1	1	0	0	5	2	2	2	2	2	2	2	1	1	Male	25-34	Yorkshire & the Humber	Under-graduate degree or equivalent	No
31	2019-07-01 12:10:00	2019-07-01 12:15:00	4	5	4	4	4	5	4	5	4	5	4	4	5	5	4	5	4	4	1	0	1	0	1	0	0	0	0	5	1	3	1	3	1	3	1	3	5	Female	45-54	Yorkshire & the Humber	Post-graduate degree or above	No
32	2019-07-01 12:12:00	2019-07-01 12:18:00	4	5	5	5	5	5	2	4	4	4	5	3	5	5	5	2	5	5	1	0	1	0	1	0	0	0	0	1	1	5	1	1	1	2	1	3	5	Female	25-34	Yorkshire & the Humber	Under-graduate degree or equivalent	No
33	2019-07-01 12:14:00	2019-07-01 12:18:00	3	5	4	4	4	5	3	3	3	4	4	4	5	5	5	4	5	3	0	0	0	0	1	0	1	1	0	1	3	4	2	2	2	3	1	3	5	Female	45-54	Yorkshire & the Humber	Post-graduate degree or above	Yes
34	2019-07-01 12:16:00	2019-07-01 12:21:00	5	5	5	4	4	5	4	5	3	5	5	4	5	4	4	4	5	6	1	0	0	0	1	0	1	0	0	4	2	2	1	2	2	1	2	1	1	Female	55-64	Yorkshire & the Humber	Under-graduate degree or equivalent	No
35	2019-07-01 12:16:00	2019-07-01 12:23:00	3	3	3	5	4	4	3	4	3	4	2	2	5	4	2	3	5	4	1	0	0	0	1	0	1	0	0	4	2	2	2	2	1	2	2	4	2	Male	45-54	Yorkshire & the Humber	A Level or equivalent	No
36	2019-07-01 12:20:00	2019-07-01 12:23:00	3	4	4	2	1	4	4	5	1	4	2	2	1	1	2	2	2	1	1	0	0	0	0	1	1	0	0	5	2	2	2	2	2	2	2	1	1	Prefer not to say	55-64	Yorkshire & the Humber	Post-graduate degree or above	No
37	2019-07-01 12:30:00	2019-07-01 12:34:00	3	4	4	4	5	5	5	5	5	4	5	5	5	5	4	5	5	5	1	0	1	0	1	0	0	0	0	4	2	3	2	2	2	3	3	1	1	Female	55-64	Yorkshire & the Humber	A Level or equivalent	No
38	2019-07-01 12:46:00	2019-07-01 12:49:00	4	4	3	3	3	4	3	4	3	3	3	2	1	2	2	2	2	4	1	0	0	0	1	0	0	1	0	3	2	2	2	2	3	2	1	2	2	Female	25-34	Yorkshire & the Humber	GCSEs grades A*-C or equivalent	Yes
39	2019-07-01 12:51:00	2019-07-01 12:56:00	3	4	4	3	2	3	4	3	2	5	4	4	1	1	2	4	5	4	1	0	0	0	0	1	1	0	0	5	3	2	3	2	2	2	2	2	1	Female	35-44	Yorkshire & the Humber	Post-graduate degree or above	No
40	2019-07-01 12:50:00	2019-07-01 12:57:00	3	2	2	1	1	3	5	4	1	3	3	2	1	1	2	3	5	3	1	0	1	0	0	1	0	0	0	5	2	1	2	2	2	1	2	1	1	Female	25-34	Yorkshire & the Humber	Under-graduate degree or equivalent	No
41	2019-07-01 12:54:00	2019-07-01 12:58:00	3	4	4	5	5	5	4	5	5	4	4	4	4	3	3	3	3	4	1	0	1	0	1	0	0	0	0	5	3	1	2	2	3	2	2	1	3	Female	35-44	Yorkshire & the Humber	Post-graduate degree or above	Yes
42	2019-07-01 13:03:00	2019-07-01 13:07:00	5	5	4	4	4	5	4	4	4	3	3	2	5	4	3	3	5	5	1	0	0	0	1	0	0	0	Reducing possible consumption of chemicals / artificial ingredients	4	3	3	2	3	1	2	3	2	1	Female	25-34	Yorkshire & the Humber	Post-graduate degree or above	No
43	2019-07-01 13:04:00	2019-07-01 13:08:00	2	2	2	4	2	2	2	2	1	6	6	6	6	6	6	6	6	6	0	0	0	0	0	1	1	1	0	5	2	2	2	2	3	2	1	1	1	Male	35-44	Yorkshire & the Humber	Under-graduate degree or equivalent	No
44	2019-07-01 13:09:00	2019-07-01 13:12:00	5	3	3	5	5	5	5	4	3	4	3	4	5	4	5	4	4	3	1	0	0	0	1	1	0	0	0	4	3	3	1	2	1	2	1	2	1	Female	35-44	Yorkshire & the Humber	Post-graduate degree or above	No
45	2019-07-01 13:15:00	2019-07-01 13:18:00	5	5	5	4	4	4	4	4	4	5	5	5	5	2	2	2	5	2	1	1	0	0	0	1	0	0	0	4	4	2	1	2	2	2	2	2	1	Male	45-54	Yorkshire & the Humber	GCSEs grades A*-C or equivalent	Yes
46	2019-07-01 13:17:00	2019-07-01 13:32:00	3	4	3	4	3	3	4	5	1	4	4	4	5	1	2	3	4	1	1	0	0	0	0	1	1	0	0	5	2	1	2	2	2	2	2	1	1	Female	25-34	Yorkshire & the Humber	Post-graduate degree or above	No
47	2019-07-01 13:29:00	2019-07-01 13:33:00	3	4	4	4	3	5	3	3	2	4	4	4	4	1	4	4	4	6	1	0	0	0	0	1	0	1	0	3	3	3	2	2	2	3	3	1	1	Male	45-54	Yorkshire & the Humber	Post-graduate degree or above	No
48	2019-07-01 13:29:00	2019-07-01 13:34:00	3	5	4	3	4	5	3	2	1	4	3	3	5	4	5	4	3	6	1	0	0	0	1	0	1	0	0	5	2	5	1	3	1	3	2	4	1	Male	35-44	Yorkshire & the Humber	Under-graduate degree or equivalent	Yes
49	2019-07-01 13:37:00	2019-07-01 13:45:00	5	5	5	5	4	5	5	5	5	5	4	4	4	6	4	5	5	3	0	0	0	0	0	1	1	1	0	5	2	4	2	2	2	2	2	1	1	Female	35-44	Yorkshire & the Humber	Post-graduate degree or above	No
50	2019-07-01 13:50:00	2019-07-01 13:56:00	5	2	2	5	3	4	4	2	1	4	2	1	5	1	2	3	2	1	0	1	0	0	0	1	1	0	0	2	2	1	2	2	4	1	2	2	1	Male	18-24	Yorkshire & the Humber	Post-graduate degree or above	No
51	2019-07-01 13:56:00	2019-07-01 14:00:00	2	2	2	2	2	3	2	2	1	3	3	3	4	4	3	4	5	4	1	0	0	0	1	0	1	0	0	4	3	3	2	4	2	3	2	2	3	Female	35-44	Yorkshire & the Humber	A Level or equivalent	No
52	2019-07-01 13:56:00	2019-07-01 14:00:00	5	5	5	4	3	4	4	4	3	4	3	4	5	4	3	3	5	4	1	0	0	0	1	1	0	0	0	5	3	3	2	2	2	3	4	1	1	Male	45-54	Yorkshire & the Humber	A Level or equivalent	No
53	2019-07-01 14:06:00	2019-07-01 14:15:00	5	4	4	5	4	3	2	4	4	5	4	4	5	5	3	1	6	3	1	0	1	0	1	0	0	0	0	4	1	4	1	2	1	3	1	3	4	Male	35-44	Yorkshire & the Humber	Post-graduate degree or above	Yes
54	2019-07-01 14:07:00	2019-07-01 14:16:00	2	2	2	2	1	3	2	2	2	3	4	1	2	1	2	1	4	3	0	0	0	0	0	1	1	1	0	5	3	2	3	2	3	2	1	1	1	Male	35-44	Yorkshire & the Humber	Under-graduate degree or equivalent	Yes
55	2019-07-01 14:21:00	2019-07-01 14:31:00	5	3	2	3	3	4	3	5	2	5	3	1	1	1	2	1	5	2	0	0	0	0	0	1	1	1	0	4	4	1	2	3	2	1	1	1	1	Female	25-34	Yorkshire & the Humber	Under-graduate degree or equivalent	No
56	2019-07-01 14:32:00	2019-07-01 14:36:00	2	3	3	4	3	4	2	2	2	4	3	2	4	1	3	4	5	3	1	0	0	0	0	1	1	0	0	1	3	1	2	2	2	1	2	1	1	Male	25-34	Greater London	Under-graduate degree or equivalent	No
57	2019-07-01 14:34:00	2019-07-01 14:37:00	3	4	4	4	2	4	3	5	2	4	3	4	5	4	6	2	5	1	1	1	0	0	0	0	1	0	0	2	2	3	2	2	2	3	1	2	5	Female	35-44	South East	Post-graduate degree or above	Yes
58	2019-07-01 14:33:00	2019-07-01 14:37:00	3	4	4	3	4	2	4	4	2	4	3	3	4	4	1	5	4	4	1	0	1	0	1	0	0	0	0	4	2	2	2	3	2	2	2	1	1	Female	25-34	Greater London	Under-graduate degree or equivalent	No
59	2019-07-01 14:32:00	2019-07-01 14:37:00	5	5	3	5	4	5	2	3	3	4	3	5	5	5	3	4	5	3	1	0	1	0	1	0	0	0	0	4	1	1	1	4	1	1	4	4	2	Female	25-34	South East	Post-graduate degree or above	No
60	2019-07-01 14:33:00	2019-07-01 14:38:00	5	3	3	2	3	4	4	3	3	3	3	4	2	2	2	2	3	3	0	0	0	0	0	1	1	1	0	4	2	1	2	2	4	2	2	1	1	Female	25-34	South East	Under-graduate degree or equivalent	No
61	2019-07-01 14:39:00	2019-07-01 14:43:00	4	5	4	5	4	5	5	4	3	5	4	4	5	5	4	5	5	4	1	0	0	0	1	1	0	0	0	5	1	2	1	2	1	2	2	5	1	Male	45-54	South East	Post-graduate degree or above	No
62	2019-07-01 14:41:00	2019-07-01 14:44:00	5	5	4	5	5	5	4	5	4	3	6	6	6	6	6	6	5	6	1	0	0	0	0	1	1	0	0	4	2	3	2	4	2	3	2	2	2	Male	25-34	Greater London	Post-graduate degree or above	No
63	2019-07-01 14:35:00	2019-07-01 14:44:00	4	4	4	3	3	4	5	4	4	4	2	2	5	4	3	4	5	4	1	0	0	0	0	1	0	1	0	4	3	4	2	4	2	2	2	2	4	Female	45-54	South East	Under-graduate degree or equivalent	No
64	2019-07-01 14:48:00	2019-07-01 14:52:00	3	4	3	3	3	4	4	4	3	5	3	4	5	5	2	5	4	3	1	0	0	0	1	0	0	1	0	3	2	3	1	3	1	2	1	2	3	Female	25-34	South East	Post-graduate degree or above	No
65	2019-07-01 14:49:00	2019-07-01 14:53:00	2	2	3	3	3	3	3	3	3	2	2	2	4	4	3	4	4	1	0	0	0	0	0	1	1	1	0	5	2	2	2	2	2	3	2	2	1	Female	25-34	Greater London	Under-graduate degree or equivalent	No
66	2019-07-01 14:51:00	2019-07-01 14:57:00	4	3	4	3	1	3	4	3	1	4	3	5	4	6	1	3	4	1	1	0	1	0	0	0	1	0	0	2	2	2	1	2	1	2	2	1	3	Female	25-34	East of England	A Level or equivalent	No
67	2019-07-01 14:56:00	2019-07-01 14:59:00	4	3	3	3	4	4	3	4	2	4	6	4	5	4	2	2	4	3	0	1	0	0	1	0	1	0	0	5	3	3	2	4	2	4	2	4	1	Female	25-34	Yorkshire & the Humber	Post-graduate degree or above	No
68	2019-07-01 14:56:00	2019-07-01 14:59:00	5	5	4	4	3	5	4	5	3	3	4	5	1	1	3	5	5	5	1	1	0	0	1	0	0	0	0	5	4	3	2	3	2	3	2	1	1	Male	55-64	South East	Under-graduate degree or equivalent	No
69	2019-07-01 14:45:00	2019-07-01 15:00:00	3	5	5	3	1	5	5	5	3	3	3	4	4	1	4	5	5	4	0	0	0	0	1	1	1	0	0	5	3	2	2	3	2	3	2	1	1	Male	25-34	Greater London	Under-graduate degree or equivalent	No
70	2019-07-01 14:53:00	2019-07-01 15:01:00	5	5	5	5	4	3	5	5	4	4	3	4	5	5	2	5	5	2	1	0	1	0	1	0	0	0	0	4	1	5	1	2	1	5	1	3	4	Female	35-44	South East	Post-graduate degree or above	No
71	2019-07-01 14:34:00	2019-07-01 15:02:00	3	3	2	4	3	2	2	2	2	3	4	4	5	1	2	4	5	4	1	0	0	0	0	1	0	1	0	5	3	3	2	4	2	2	2	1	1	Male	45-54	South East	Post-graduate degree or above	Yes
72	2019-07-01 14:58:00	2019-07-01 15:02:00	2	3	4	3	2	4	3	4	2	4	3	4	4	6	4	4	4	6	1	0	0	0	1	0	1	0	0	4	2	2	3	3	2	2	2	1	1	Male	45-54	South East	Post-graduate degree or above	Yes
73	2019-07-01 15:03:00	2019-07-01 15:07:00	1	1	1	1	1	1	2	1	1	1	1	1	1	1	1	5	1	1	0	1	0	0	0	1	0	1	0	5	3	1	3	2	3	2	2	1	1	Female	55-64	South East	Post-graduate degree or above	No
74	2019-07-01 15:04:00	2019-07-01 15:08:00	5	5	5	5	5	5	5	5	5	4	4	4	5	5	4	5	5	3	1	0	1	0	1	0	0	0	0	5	1	5	1	2	1	5	1	2	2	Female	25-34	Yorkshire & the Humber	Under-graduate degree or equivalent	No
75	2019-07-01 15:06:00	2019-07-01 15:09:00	4	5	4	5	4	5	3	3	3	5	4	4	5	5	5	5	5	4	1	0	0	0	1	1	0	0	0	5	1	5	1	2	1	3	2	2	2	Female	25-34	Yorkshire & the Humber	Post-graduate degree or above	No
76	2019-07-01 15:06:00	2019-07-01 15:16:00	5	4	5	5	4	5	5	5	5	5	4	5	4	4	3	5	5	4	1	0	1	0	1	0	0	0	0	5	2	3	2	3	2	2	3	3	1	Male	45-54	South East	Post-graduate degree or above	Yes
77	2019-07-01 14:47:00	2019-07-01 15:19:00	4	4	4	2	2	3	3	4	3	5	3	5	1	1	5	3	5	1	1	1	0	0	0	1	0	0	0	1	2	2	2	2	1	2	2	1	1	Female	45-54	South East	Under-graduate degree or equivalent	No
78	2019-07-01 15:15:00	2019-07-01 15:22:00	4	4	4	5	5	5	4	4	3	5	5	5	4	2	4	5	5	4	1	0	0	0	1	0	1	0	0	5	3	3	2	2	2	2	2	1	1	Female	35-44	South East	Under-graduate degree or equivalent	No
79	2019-07-01 15:02:00	2019-07-01 15:22:00	4	4	4	2	2	4	4	4	2	4	4	4	1	1	4	1	5	4	0	0	0	0	0	1	1	1	0	4	2	2	2	2	2	2	1	1	1	Female	55-64	South East	A Level or equivalent	No
80	2019-07-01 15:21:00	2019-07-01 15:25:00	4	5	5	4	3	5	3	4	2	5	4	4	2	5	4	5	4	3	1	0	1	0	1	0	0	0	0	5	2	3	2	2	2	3	2	2	3	Male	45-54	South East	Under-graduate degree or equivalent	No
81	2019-07-01 15:24:00	2019-07-01 15:27:00	3	3	3	5	5	4	4	5	2	5	4	4	4	4	4	5	5	4	1	0	0	0	1	1	0	0	0	4	2	3	2	1	2	1	1	1	1	Male	35-44	Yorkshire & the Humber	Under-graduate degree or equivalent	No
82	2019-07-01 15:23:00	2019-07-01 15:28:00	4	5	5	5	4	5	5	5	4	4	4	4	5	5	4	4	5	4	1	0	0	0	1	0	0	0	Only these 2 reasons	5	1	5	1	2	1	3	2	2	1	Female	45-54	South East	Post-graduate degree or above	No
83	2019-07-01 15:25:00	2019-07-01 15:28:00	4	3	3	3	2	3	3	4	3	4	4	4	4	4	3	4	5	3	1	0	1	0	1	0	0	0	0	5	3	3	2	3	3	3	2	3	2	Male	55-64	Yorkshire & the Humber	Under-graduate degree or equivalent	No
84	2019-07-01 15:30:00	2019-07-01 15:35:00	4	4	4	3	3	5	4	3	2	4	3	4	4	1	4	4	3	1	1	0	0	0	1	0	1	0	0	5	3	3	2	3	2	2	3	1	1	Male	55-64	North West	Under-graduate degree or equivalent	No
85	2019-07-01 15:35:00	2019-07-01 15:38:00	3	4	4	4	3	4	3	4	4	4	4	4	5	5	4	6	2	4	0	0	1	0	1	0	0	1	0	3	1	2	1	2	1	3	2	3	1	Female	45-54	South East	A Level or equivalent	No
86	2019-07-01 15:34:00	2019-07-01 15:38:00	5	5	5	4	4	5	5	5	5	4	4	5	6	1	5	5	5	4	1	0	1	0	1	0	0	0	0	5	2	2	4	3	2	1	2	1	1	Female	55-64	South East	Post-graduate degree or above	Yes
87	2019-07-01 15:32:00	2019-07-01 15:39:00	4	4	5	4	4	4	4	4	5	4	2	4	5	4	3	3	3	3	1	0	0	0	0	0	1	1	0	1	2	5	1	1	1	2	1	2	5	Female	35-44	North West	Post-graduate degree or above	No
88	2019-07-01 15:35:00	2019-07-01 15:40:00	5	4	3	2	2	5	4	4	1	4	3	3	4	1	2	4	4	1	0	0	0	0	0	1	1	1	0	5	3	2	2	2	2	2	2	1	1	Male	35-44	Greater London	Under-graduate degree or equivalent	No
89	2019-07-01 15:37:00	2019-07-01 15:40:00	4	3	3	4	3	3	3	3	3	4	3	3	4	1	2	1	4	3	0	0	0	0	0	1	1	1	0	2	3	1	2	2	2	1	1	1	1	Female	25-34	North West	Post-graduate degree or above	No
90	2019-07-01 15:37:00	2019-07-01 15:41:00	4	4	4	5	5	4	1	4	3	4	3	4	5	5	4	1	4	3	0	0	1	0	1	0	1	0	0	1	1	3	1	1	1	4	1	2	5	Female	25-34	South East	A Level or equivalent	No
91	2019-07-01 15:37:00	2019-07-01 15:41:00	4	4	4	5	4	5	4	5	4	3	4	4	5	5	4	4	5	3	1	0	1	0	0	0	1	0	0	3	1	3	1	2	1	3	1	2	5	Female	35-44	North West	Post-graduate degree or above	Yes
92	2019-07-01 15:39:00	2019-07-01 15:42:00	4	3	3	4	3	4	4	5	1	5	4	4	4	2	2	2	5	1	1	0	1	0	1	0	0	0	0	5	3	3	3	4	2	3	3	1	1	Female	35-44	North West	Under-graduate degree or equivalent	No
93	2019-07-01 15:33:00	2019-07-01 15:42:00	5	4	5	4	4	4	4	5	4	5	4	5	4	4	4	1	5	4	1	1	0	0	0	1	0	0	0	5	3	2	3	3	2	4	1	2	1	Female	55-64	North West	A Level or equivalent	Yes
94	2019-07-01 15:38:00	2019-07-01 15:43:00	4	4	4	3	4	4	4	4	4	4	5	5	4	4	4	4	5	4	1	0	1	0	1	0	0	0	0	5	2	4	2	2	2	3	2	3	1	Male	55-64	South East	Under-graduate degree or equivalent	No
95	2019-07-01 15:42:00	2019-07-01 15:47:00	4	4	3	4	4	4	4	3	3	3	3	2	4	4	2	4	4	1	1	0	0	0	0	1	1	0	0	4	3	2	2	2	2	2	3	2	1	Female	18-24	North West	Post-graduate degree or above	No
96	2019-07-01 15:31:00	2019-07-01 15:47:00	3	5	4	4	3	5	4	4	3	4	2	4	4	4	3	2	5	2	1	1	1	0	0	0	0	0	0	3	3	2	2	1	2	2	2	2	1	Male	55-64	North West	A Level or equivalent	No
97	2019-07-01 15:44:00	2019-07-01 15:47:00	3	2	2	5	5	4	3	3	2	3	4	4	4	4	5	4	4	4	1	0	0	0	1	0	1	0	0	5	4	2	2	4	2	3	2	2	1	Female	35-44	East of England	Post-graduate degree or above	No
98	2019-07-01 15:44:00	2019-07-01 15:49:00	5	4	4	4	3	5	4	5	4	4	4	3	5	5	4	4	4	6	0	0	1	0	1	0	1	0	0	5	1	2	1	2	1	3	2	2	1	Female	25-34	South East	Post-graduate degree or above	No
99	2019-07-01 15:38:00	2019-07-01 15:49:00	5	3	3	5	5	3	3	4	2	4	3	4	5	5	4	5	5	4	0	0	1	0	1	0	1	0	0	5	1	3	1	3	1	4	1	2	2	Female	25-34	South East	Post-graduate degree or above	No
100	2019-07-01 15:45:00	2019-07-01 15:50:00	2	2	3	4	4	3	3	2	2	4	4	4	4	4	4	3	5	4	0	0	1	0	1	0	0	0	quality	5	4	3	3	3	3	2	2	2	1	Female	55-64	South East	Post-graduate degree or above	No
101	2019-07-01 15:48:00	2019-07-01 15:52:00	4	4	3	4	3	5	3	2	2	4	3	4	3	3	4	4	4	4	1	0	0	0	1	0	1	0	0	5	3	4	3	3	2	2	4	1	1	Female	45-54	South East	Under-graduate degree or equivalent	Yes
102	2019-07-01 15:47:00	2019-07-01 15:53:00	4	4	3	1	2	3	4	4	1	4	1	5	1	4	1	1	4	1	1	1	0	0	0	0	1	0	0	5	5	4	2	5	2	3	2	1	1	Female	45-54	North West	GCSEs grades A*-C or equivalent	No
103	2019-07-01 15:38:00	2019-07-01 15:54:00	3	3	4	5	4	4	4	4	3	4	4	4	5	5	4	4	5	4	1	0	1	0	1	0	0	0	0	3	2	5	1	2	1	3	2	2	4	Female	35-44	South East	Under-graduate degree or equivalent	No
104	2019-07-01 15:52:00	2019-07-01 15:57:00	5	4	3	2	1	3	3	3	1	4	2	6	1	1	2	4	4	1	1	0	0	0	0	1	1	0	0	5	2	3	2	2	2	2	1	1	1	Male	35-44	South East	Post-graduate degree or above	Yes
105	2019-07-01 15:53:00	2019-07-01 15:58:00	5	5	4	3	3	5	3	3	4	4	4	4	5	4	4	4	5	5	1	0	0	0	1	1	0	0	0	4	2	5	2	2	2	2	3	2	1	Male	55-64	South East	Under-graduate degree or equivalent	Yes
106	2019-07-01 15:54:00	2019-07-01 16:02:00	3	4	3	3	3	5	3	4	2	5	4	2	3	4	5	4	5	3	1	0	0	0	0	1	1	0	0	3	3	2	3	5	2	3	2	3	2	Male	25-34	North West	Post-graduate degree or above	Yes
107	2019-07-01 15:59:00	2019-07-01 16:02:00	3	3	3	5	5	4	1	4	3	5	4	4	5	5	4	1	5	4	0	0	1	0	1	1	0	0	0	2	1	3	1	2	1	4	1	3	5	Male	45-54	North West	Post-graduate degree or above	No
108	2019-07-01 15:59:00	2019-07-01 16:03:00	3	4	4	5	2	5	5	3	2	3	3	3	5	5	2	5	4	4	1	0	1	0	0	1	0	0	0	5	1	2	1	3	1	2	4	4	2	Female	35-44	South East	Post-graduate degree or above	No
109	2019-07-01 16:01:00	2019-07-01 16:06:00	4	3	3	4	3	3	4	4	2	3	1	1	5	3	2	2	5	1	1	0	1	0	0	1	0	0	0	5	3	4	2	3	2	2	3	1	1	Male	55-64	South East	Under-graduate degree or equivalent	No
110	2019-07-01 16:05:00	2019-07-01 16:09:00	4	4	5	5	5	5	3	5	3	4	3	4	4	4	3	2	5	4	1	0	0	0	1	1	0	0	0	5	2	2	2	3	2	2	2	2	1	Male	45-54	South East	Post-graduate degree or above	No
111	2019-07-01 16:11:00	2019-07-01 16:15:00	4	5	5	5	5	5	5	5	3	5	4	4	4	4	5	5	5	3	1	0	0	0	1	0	1	0	0	4	2	1	2	3	2	2	2	1	4	Female	35-44	South East	Under-graduate degree or equivalent	Yes
112	2019-07-01 16:16:00	2019-07-01 16:19:00	4	5	5	4	3	4	5	5	3	4	3	3	2	1	4	5	5	1	0	0	0	0	0	1	1	1	0	5	3	2	3	2	3	2	2	1	1	Female	35-44	Yorkshire & the Humber	A Level or equivalent	Yes
113	2019-07-01 16:15:00	2019-07-01 16:19:00	4	4	4	5	3	5	4	5	3	4	3	3	5	4	3	4	5	4	0	0	0	0	1	0	1	1	0	5	1	3	1	2	1	2	2	3	1	Female	25-34	South East	Under-graduate degree or equivalent	No
114	2019-07-01 14:59:00	2019-07-01 16:29:00	4	4	5	5	3	5	3	4	3	5	5	5	5	5	6	5	5	6	1	0	0	0	1	1	0	0	0	4	2	3	1	1	1	3	2	2	2	Female	45-54	South East	Under-graduate degree or equivalent	No
115	2019-07-01 15:43:00	2019-07-01 16:29:00	5	5	5	5	3	5	5	5	3	5	6	6	5	2	2	5	5	6	1	0	1	0	1	0	0	0	0	5	2	1	1	3	3	1	3	1	1	Female	25-34	North West	Under-graduate degree or equivalent	No
116	2019-07-01 16:26:00	2019-07-01 16:34:00	5	5	5	4	3	4	4	5	1	4	3	4	4	4	2	5	5	3	1	0	0	0	0	1	1	0	0	5	3	5	2	3	2	2	2	1	1	Male	25-34	North West	Post-graduate degree or above	Yes
117	2019-07-01 16:36:00	2019-07-01 16:40:00	4	4	3	5	3	5	4	5	3	4	4	2	2	1	4	4	6	4	1	0	0	0	0	0	1	0	quick and easy	5	5	1	2	2	2	1	2	1	1	Female	45-54	South East	Post-graduate degree or above	Yes
118	2019-07-01 16:00:00	2019-07-01 16:41:00	3	4	4	4	2	4	4	4	3	5	4	4	5	1	4	2	5	5	0	1	1	0	1	0	0	0	0	5	2	4	2	3	2	2	2	2	1	Female	55-64	South East	Post-graduate degree or above	No
119	2019-07-01 11:35:00	2019-07-01 16:43:00	2	4	4	5	5	5	3	5	3	4	3	5	5	5	2	1	5	2	1	0	0	0	1	0	1	0	0	1	1	4	1	1	1	3	1	3	4	Female	35-44	Yorkshire & the Humber	Post-graduate degree or above	No
120	2019-07-01 16:39:00	2019-07-01 16:44:00	4	5	5	4	2	5	3	4	1	6	2	3	4	2	2	2	5	2	1	0	0	0	0	1	0	1	0	5	3	4	3	2	2	2	2	1	1	Male	35-44	North West	Post-graduate degree or above	No
121	2019-07-01 16:44:00	2019-07-01 16:48:00	3	4	5	4	3	4	4	5	3	4	4	2	5	4	2	1	4	4	0	0	1	0	0	1	1	0	0	5	1	1	1	2	1	2	1	4	2	Female	25-34	South East	Post-graduate degree or above	No
122	2019-07-01 16:44:00	2019-07-01 16:53:00	4	2	2	2	2	4	1	4	4	5	5	5	5	5	4	5	5	5	1	1	0	0	0	1	0	0	0	2	3	2	3	2	3	3	3	2	4	Female	45-54	South East	GCSEs grades A*-C or equivalent	No
123	2019-07-01 16:22:00	2019-07-01 16:57:00	2	3	3	1	1	2	3	3	1	4	5	5	1	1	4	5	5	1	0	0	0	0	1	1	1	0	0	5	3	1	2	2	2	2	2	1	1	Female	45-54	South East	Post-graduate degree or above	Yes
124	2019-07-01 16:52:00	2019-07-01 17:04:00	5	5	5	4	2	4	3	4	3	4	4	4	3	1	4	3	4	3	1	0	0	0	1	0	0	1	0	5	2	2	2	2	3	1	2	1	1	Female	25-34	Greater London	Post-graduate degree or above	No
125	2019-07-01 16:57:00	2019-07-01 17:09:00	3	3	2	5	4	3	2	4	2	5	2	3	5	5	1	4	4	1	1	0	0	0	1	1	0	0	0	4	1	3	1	3	1	3	2	1	1	Male	25-34	South East	Under-graduate degree or equivalent	No
126	2019-07-01 17:05:00	2019-07-01 17:09:00	3	2	3	3	2	4	2	2	1	3	3	1	1	1	2	1	6	1	1	1	0	0	0	0	1	0	0	5	3	2	3	2	2	2	1	1	1	Male	35-44	Greater London	Post-graduate degree or above	No
127	2019-07-01 17:05:00	2019-07-01 17:16:00	3	3	3	2	2	4	4	3	3	5	4	4	4	4	4	5	5	5	0	0	1	0	1	0	0	1	0	4	3	2	3	2	2	2	2	1	1	Male	25-34	South East	Post-graduate degree or above	No
128	2019-07-01 17:13:00	2019-07-01 17:18:00	5	5	5	5	5	5	5	5	5	5	4	4	5	5	5	5	5	4	1	0	1	0	1	0	0	0	0	5	1	4	1	3	1	2	1	2	2	Female	55-64	Yorkshire & the Humber	Post-graduate degree or above	No
129	2019-07-01 17:10:00	2019-07-01 17:18:00	4	2	2	3	3	3	3	5	1	4	4	3	4	5	4	4	5	3	1	0	0	0	1	0	1	0	0	3	2	4	2	3	1	3	2	1	1	Prefer not to say	35-44	Yorkshire & the Humber	A Level or equivalent	Yes
130	2019-07-01 15:43:00	2019-07-01 17:56:00	2	2	2	1	2	3	2	4	2	4	4	5	4	4	4	5	5	3	1	0	1	0	0	1	0	0	0	4	3	2	2	3	2	2	2	1	1	Female	45-54	South East	Post-graduate degree or above	Yes
131	2019-07-01 21:27:00	2019-07-01 21:31:00	4	4	4	5	3	3	3	3	3	5	4	3	4	4	4	5	4	5	0	0	1	0	1	0	1	0	0	2	1	5	1	5	1	2	1	4	2	Female	35-44	Yorkshire & the Humber	Post-graduate degree or above	No
132	2019-07-01 21:41:00	2019-07-01 21:48:00	4	3	3	5	5	5	2	3	4	5	6	6	5	5	2	3	5	4	1	0	1	0	1	0	0	0	0	2	1	3	1	2	1	3	2	2	1	Female	25-34	Yorkshire & the Humber	Post-graduate degree or above	No
133	2019-07-02 07:16:00	2019-07-02 07:19:00	4	4	5	5	5	5	5	5	3	3	4	6	5	5	4	5	5	3	0	0	1	0	1	1	0	0	0	3	1	1	1	3	1	3	1	4	1	Female	45-54	North West	Post-graduate degree or above	Yes
134	2019-07-02 07:26:00	2019-07-02 07:32:00	3	4	4	3	4	4	5	4	3	4	3	3	5	4	3	2	5	2	1	0	0	0	0	1	0	1	0	3	2	2	1	2	2	2	1	1	1	Male	45-54	North West	Under-graduate degree or equivalent	Yes
135	2019-07-02 07:46:00	2019-07-02 07:51:00	3	4	4	4	3	4	3	4	2	3	3	3	3	4	3	3	4	3	1	0	0	0	0	1	1	0	0	4	2	4	2	3	3	2	5	1	1	Female	25-34	Greater London	Under-graduate degree or equivalent	No
136	2019-07-02 07:44:00	2019-07-02 07:53:00	4	3	4	3	2	4	5	5	1	4	3	2	4	1	2	5	5	1	1	0	1	0	0	1	0	0	0	4	3	1	2	2	2	1	4	1	1	Male	25-34	North West	Under-graduate degree or equivalent	No
137	2019-07-02 07:48:00	2019-07-02 07:53:00	2	2	3	4	3	4	3	3	1	3	4	1	5	1	5	5	5	4	1	0	0	0	1	1	0	0	0	5	5	2	1	2	2	1	3	1	1	Male	25-34	South East	Under-graduate degree or equivalent	No
138	2019-07-02 08:07:00	2019-07-02 08:10:00	3	3	4	5	5	3	2	4	3	4	4	4	5	5	3	5	6	2	0	0	1	0	1	0	1	0	0	4	1	4	1	2	1	4	1	3	3	Male	45-54	North West	Post-graduate degree or above	No
139	2019-07-02 08:14:00	2019-07-02 08:20:00	5	5	5	5	5	5	3	5	2	5	3	2	5	2	2	4	5	2	0	0	0	0	1	1	1	0	0	5	1	2	1	2	1	2	2	4	1	Female	25-34	North West	Under-graduate degree or equivalent	No
140	2019-07-02 08:16:00	2019-07-02 08:20:00	4	5	4	3	2	4	5	4	2	3	2	5	1	1	1	5	4	1	1	0	0	0	0	1	1	0	0	5	3	1	3	3	3	1	2	1	1	Male	45-54	North West	GCSEs grades A*-C or equivalent	Yes
141	2019-07-02 08:13:00	2019-07-02 08:22:00	5	5	5	5	5	5	5	5	5	4	4	4	5	4	4	4	4	3	1	0	0	0	1	0	1	0	0	4	5	4	1	2	1	2	4	3	1	Female	45-54	North West	A Level or equivalent	No
142	2019-07-02 08:19:00	2019-07-02 08:24:00	3	4	3	3	2	4	4	3	3	4	4	4	5	3	4	1	4	4	1	0	1	0	0	0	1	0	0	4	2	5	1	3	1	2	1	2	1	Female	55-64	North West	Post-graduate degree or above	No
143	2019-07-02 08:07:00	2019-07-02 08:29:00	4	2	2	4	1	3	1	2	1	2	1	1	5	1	1	1	2	1	1	0	0	0	0	1	1	0	0	5	4	2	2	2	2	2	2	1	1	Male	45-54	North West	A Level or equivalent	Yes
144	2019-07-02 08:37:00	2019-07-02 08:48:00	4	4	3	1	3	5	4	3	3	4	6	4	1	1	2	2	5	2	1	1	0	0	0	0	1	0	0	4	3	2	2	2	2	2	3	1	1	Male	55-64	North West	Post-graduate degree or above	No
145	2019-07-02 08:41:00	2019-07-02 08:55:00	3	4	4	4	3	3	4	3	3	4	3	4	4	3	2	3	5	1	1	0	0	0	1	1	0	0	0	4	2	2	2	2	2	2	3	1	2	Female	25-34	South East	Post-graduate degree or above	No
146	2019-07-02 08:52:00	2019-07-02 08:59:00	5	5	5	5	5	5	5	5	5	3	6	6	5	5	6	3	5	5	1	0	0	1	1	0	0	0	0	3	2	5	1	3	1	5	4	3	5	Female	45-54	South East	Post-graduate degree or above	No
147	2019-07-02 09:12:00	2019-07-02 09:14:00	4	4	4	4	4	5	5	5	4	4	3	3	3	3	2	3	5	3	0	0	0	0	0	1	1	1	0	4	2	1	3	2	2	2	2	1	1	Female	25-34	North West	Under-graduate degree or equivalent	No
148	2019-07-02 09:12:00	2019-07-02 09:19:00	4	5	5	5	5	5	4	5	4	4	5	5	4	2	6	4	5	5	1	0	1	0	1	0	0	0	0	5	2	5	2	3	2	2	2	1	2	Male	55-64	South East	Post-graduate degree or above	No
149	2019-07-02 09:20:00	2019-07-02 09:28:00	3	5	4	5	3	4	3	5	4	4	6	6	4	4	2	2	5	4	1	0	0	0	1	0	0	1	0	2	3	4	2	3	3	4	2	3	5	Male	25-34	Greater London	Post-graduate degree or above	No
150	2019-07-02 09:28:00	2019-07-02 09:32:00	4	4	4	4	5	4	4	3	3	4	3	4	4	4	3	4	4	2	1	0	0	0	0	1	1	0	0	5	2	4	2	2	2	2	2	2	1	Female	35-44	Yorkshire & the Humber	Post-graduate degree or above	Yes
151	2019-07-02 09:34:00	2019-07-02 09:43:00	3	5	4	4	3	5	4	3	2	5	4	4	4	1	3	3	4	2	0	0	0	0	0	1	1	1	0	5	2	1	2	2	2	1	1	1	1	Female	35-44	North West	Post-graduate degree or above	No
152	2019-07-02 09:56:00	2019-07-02 09:58:00	3	4	5	4	3	5	3	3	3	4	3	3	5	4	3	5	5	1	1	0	0	0	0	1	1	0	0	5	3	2	2	2	4	2	2	1	1	Male	35-44	North West	Under-graduate degree or equivalent	Yes
153	2019-07-02 10:01:00	2019-07-02 10:05:00	4	4	4	4	3	4	4	4	3	5	4	5	4	3	4	4	5	4	1	1	0	0	0	1	0	0	0	5	3	2	2	2	2	2	2	1	1	Female	35-44	South East	Post-graduate degree or above	Yes
154	2019-07-02 10:02:00	2019-07-02 10:10:00	3	4	4	5	4	4	4	3	3	4	2	2	5	4	2	4	5	4	0	0	1	0	1	0	0	1	0	2	1	2	2	2	1	2	2	1	4	Female	25-34	South East	Post-graduate degree or above	No
155	2019-07-02 10:10:00	2019-07-02 10:14:00	3	4	4	3	3	3	4	4	2	5	4	4	1	1	4	4	4	1	1	0	0	0	0	0	1	1	0	3	3	2	2	2	2	2	2	1	2	Female	25-34	East Midlands	Post-graduate degree or above	No
156	2019-07-02 10:15:00	2019-07-02 10:21:00	5	4	4	4	3	3	4	5	3	5	3	1	1	1	2	4	5	3	1	0	0	0	1	0	1	0	0	5	4	1	2	2	2	1	1	1	1	Female	18-24	South East	Under-graduate degree or equivalent	No
157	2019-07-02 10:17:00	2019-07-02 10:25:00	5	5	5	5	4	4	5	5	5	3	2	5	4	4	2	2	5	4	1	1	0	0	0	0	1	0	0	2	4	4	2	3	1	3	2	1	5	Female	35-44	North West	Under-graduate degree or equivalent	No
158	2019-07-02 09:22:00	2019-07-02 10:36:00	3	5	5	5	4	5	5	5	4	5	5	5	4	5	4	4	5	4	1	0	1	0	1	0	0	0	0	3	2	4	1	3	2	4	3	1	5	Female	35-44	South East	Post-graduate degree or above	No
159	2019-07-02 10:32:00	2019-07-02 10:38:00	2	2	2	1	2	3	4	3	2	5	4	4	5	1	3	4	5	3	1	0	0	0	1	0	0	1	0	2	3	1	2	2	2	1	3	1	5	Female	55-64	South East	GCSEs grades A*-C or equivalent	No
160	2019-07-02 10:40:00	2019-07-02 10:43:00	5	5	5	5	5	5	5	5	3	4	4	4	5	4	4	4	5	6	1	1	0	0	1	0	0	0	0	5	4	2	1	3	1	2	1	2	2	Female	55-64	Yorkshire & the Humber	Post-graduate degree or above	No
161	2019-07-02 10:47:00	2019-07-02 10:52:00	4	4	4	4	4	5	4	5	4	4	2	2	3	2	2	2	4	3	0	1	0	0	0	1	1	0	0	3	3	1	1	3	2	1	1	1	1	Female	35-44	North West	A Level or equivalent	Yes
162	2019-07-02 10:48:00	2019-07-02 10:53:00	5	5	5	5	5	5	5	5	5	5	5	5	5	5	5	5	5	5	1	0	0	0	1	0	0	1	0	1	1	5	1	2	1	4	1	3	4	Female	55-64	East of England	Post-graduate degree or above	No
163	2019-07-02 10:53:00	2019-07-02 10:57:00	2	3	3	4	3	4	2	3	2	4	4	4	4	4	4	1	4	1	1	0	0	0	0	1	1	0	0	5	4	3	2	2	2	3	1	2	1	Male	45-54	North West	Post-graduate degree or above	Yes
164	2019-07-02 10:54:00	2019-07-02 11:03:00	4	3	5	3	4	3	3	5	3	4	4	5	4	5	4	2	5	4	1	0	0	0	1	1	0	0	0	4	2	4	2	3	2	4	2	2	2	Female	25-34	Greater London	Under-graduate degree or equivalent	No
165	2019-07-02 10:59:00	2019-07-02 11:03:00	5	5	5	5	5	5	4	5	4	5	3	5	5	5	3	3	5	4	1	0	1	0	0	1	0	0	0	5	1	2	1	4	1	4	4	5	2	Female	45-54	North West	Post-graduate degree or above	No
166	2019-07-02 10:59:00	2019-07-02 11:06:00	4	4	4	5	4	3	3	5	2	4	3	4	5	4	2	2	5	1	1	0	0	0	0	1	1	0	0	5	2	2	1	2	2	3	2	2	1	Female	35-44	North West	Under-graduate degree or equivalent	No
167	2019-07-02 11:12:00	2019-07-02 11:15:00	5	4	3	2	1	4	1	2	1	3	3	1	1	1	2	1	5	1	1	0	0	0	0	1	1	0	0	4	4	2	2	2	3	2	1	1	1	Male	25-34	South East	Post-graduate degree or above	No
168	2019-07-02 11:28:00	2019-07-02 11:35:00	2	4	4	4	4	5	1	3	3	5	3	4	5	5	4	1	5	3	0	0	1	0	1	0	1	0	0	1	1	4	1	1	1	5	1	3	5	Male	25-34	South East	Under-graduate degree or equivalent	No
169	2019-07-02 11:27:00	2019-07-02 11:39:00	4	4	3	4	1	5	3	5	4	1	3	4	1	1	5	4	3	5	0	0	0	0	0	1	1	1	0	5	2	1	3	1	2	2	2	1	1	Male	55-64	South East	Post-graduate degree or above	No
170	2019-07-02 11:35:00	2019-07-02 11:39:00	3	5	5	2	2	4	5	3	5	4	3	5	4	1	2	5	5	3	0	0	0	0	1	0	0	1	I have a massive allotment with excess fruit & veg	5	2	2	3	2	2	2	2	1	1	Female	25-34	East Midlands	Post-graduate degree or above	No
171	2019-07-02 11:44:00	2019-07-02 11:47:00	4	5	5	2	2	5	5	5	4	4	4	4	1	1	4	5	5	4	1	1	0	0	0	0	1	0	0	5	3	2	3	4	2	2	2	1	1	Female	35-44	North West	Post-graduate degree or above	Yes
172	2019-07-02 11:44:00	2019-07-02 11:50:00	3	3	4	3	3	4	3	3	3	5	4	3	4	3	4	5	5	4	1	0	0	0	1	1	0	0	0	4	2	2	2	2	2	2	2	1	1	Male	45-54	South East	Post-graduate degree or above	Yes
173	2019-07-02 11:47:00	2019-07-02 11:50:00	4	4	4	4	2	4	4	4	2	4	4	4	4	2	2	5	5	2	1	0	1	0	1	0	0	0	0	5	2	2	2	2	2	2	2	1	1	Female	25-34	South West	Post-graduate degree or above	No
174	2019-07-02 11:49:00	2019-07-02 11:52:00	3	5	5	5	5	5	5	5	4	5	4	4	6	5	4	6	5	6	1	0	1	0	1	0	0	0	0	2	2	4	3	4	2	4	3	3	2	Male	25-34	South East	Under-graduate degree or equivalent	No
175	2019-07-02 11:49:00	2019-07-02 11:53:00	3	4	4	5	5	4	3	4	3	4	3	5	5	5	4	5	6	6	1	0	1	0	1	0	0	0	0	3	1	3	1	2	1	2	2	2	3	Female	25-34	South West	Under-graduate degree or equivalent	No
176	2019-07-02 11:56:00	2019-07-02 12:03:00	4	4	3	3	2	5	4	4	2	4	4	2	1	1	4	5	4	2	0	1	0	0	0	1	1	0	0	5	2	4	2	2	2	3	4	1	1	Male	55-64	South East	Under-graduate degree or equivalent	No
177	2019-07-02 11:55:00	2019-07-02 12:03:00	4	4	4	4	3	5	3	5	3	4	5	5	4	4	4	5	5	4	1	0	0	0	1	1	0	0	0	4	3	3	2	3	3	2	2	1	2	Female	35-44	South West	Post-graduate degree or above	Yes
178	2019-07-02 12:07:00	2019-07-02 12:11:00	2	4	4	3	3	4	2	2	1	3	3	5	5	4	5	5	5	1	1	0	1	0	1	0	0	0	0	4	2	4	2	2	2	2	2	1	4	Female	55-64	South West	Under-graduate degree or equivalent	No
179	2019-07-02 12:06:00	2019-07-02 12:13:00	4	4	3	3	3	5	4	4	2	4	3	3	1	1	1	2	4	1	1	0	0	0	0	1	1	0	0	5	2	2	2	2	2	2	2	1	1	Female	35-44	North West	Post-graduate degree or above	Yes
180	2019-07-02 12:11:00	2019-07-02 12:14:00	3	3	4	2	2	4	4	4	2	4	1	5	1	1	4	4	5	1	0	1	0	0	0	1	1	0	0	4	4	3	4	2	2	4	1	1	3	Female	25-34	South West	Post-graduate degree or above	No
181	2019-07-02 12:11:00	2019-07-02 12:15:00	4	4	3	4	3	4	4	4	4	4	4	4	4	2	2	4	4	4	1	0	0	0	0	0	1	1	0	4	3	2	2	2	2	2	2	3	3	Female	25-34	South East	Under-graduate degree or equivalent	No
182	2019-07-02 12:09:00	2019-07-02 12:18:00	3	3	3	5	4	4	3	4	1	5	5	5	4	4	5	5	5	4	1	0	0	0	0	1	0	1	0	5	3	3	3	4	1	2	2	1	1	Female	45-54	South East	Post-graduate degree or above	No
183	2019-07-02 12:16:00	2019-07-02 12:24:00	4	4	5	5	2	5	4	4	4	4	3	2	4	2	2	2	4	4	0	1	1	0	0	0	1	0	0	2	3	2	1	3	1	2	2	1	5	Non-binary	25-34	South East	Under-graduate degree or equivalent	No
184	2019-07-02 12:25:00	2019-07-02 12:30:00	3	5	5	3	3	4	4	4	3	4	4	5	3	3	4	5	5	3	1	0	0	0	1	1	0	0	0	3	2	2	2	2	2	2	3	2	1	Female	45-54	South East	Under-graduate degree or equivalent	No
185	2019-07-02 12:31:00	2019-07-02 12:36:00	4	5	5	3	2	4	5	5	1	5	5	4	5	1	4	5	5	4	1	0	1	0	1	0	0	0	0	5	4	5	2	5	2	1	2	1	3	Male	55-64	South East	Post-graduate degree or above	No
186	2019-07-02 13:16:00	2019-07-02 13:19:00	4	4	5	4	2	4	4	5	3	5	5	5	2	2	5	1	6	3	0	0	0	0	1	1	1	0	0	3	2	5	2	3	2	2	1	1	1	Male	45-54	North West	Under-graduate degree or equivalent	Yes
187	2019-07-02 13:38:00	2019-07-02 13:43:00	3	4	4	5	3	5	3	2	1	4	3	2	5	4	2	4	5	1	1	1	0	0	0	0	1	0	0	5	3	2	1	2	1	2	2	3	1	Male	35-44	Yorkshire & the Humber	Post-graduate degree or above	No
188	2019-07-02 13:40:00	2019-07-02 13:43:00	2	3	4	4	4	3	1	4	1	4	4	4	5	5	2	1	2	1	1	1	0	0	1	0	0	0	0	4	2	4	1	5	2	3	1	2	1	Male	25-34	South East	Post-graduate degree or above	No
189	2019-07-02 13:54:00	2019-07-02 14:01:00	5	4	4	4	4	3	4	4	4	4	2	4	4	4	2	4	4	4	1	0	0	0	0	1	1	0	0	5	3	2	3	2	2	2	2	2	1	Female	35-44	North West	A Level or equivalent	Yes
190	2019-07-02 14:07:00	2019-07-02 14:10:00	4	3	4	2	2	4	3	4	2	3	3	3	2	1	3	3	4	3	1	0	0	0	0	1	1	0	0	5	4	2	2	2	3	1	2	1	1	Female	35-44	South East	Post-graduate degree or above	Yes
191	2019-07-02 14:13:00	2019-07-02 14:16:00	4	5	5	4	3	4	4	4	4	4	3	4	5	2	3	5	5	2	1	0	0	0	0	1	1	0	0	5	2	1	2	2	3	2	2	1	1	Male	25-34	South East	Post-graduate degree or above	No
192	2019-07-02 14:12:00	2019-07-02 14:23:00	5	5	5	4	3	5	5	5	4	3	4	4	5	2	3	2	5	1	1	0	0	0	1	1	0	0	0	4	1	4	1	2	1	2	5	1	1	Female	55-64	South East	Under-graduate degree or equivalent	No
193	2019-07-02 14:23:00	2019-07-02 14:33:00	5	4	4	4	3	5	4	5	3	3	4	5	5	4	4	4	5	4	1	0	0	0	1	0	0	1	0	2	3	3	2	2	2	2	2	2	2	Female	55-64	South East	A Level or equivalent	No
194	2019-07-02 14:37:00	2019-07-02 14:43:00	4	5	5	5	3	5	5	3	5	4	3	3	4	2	4	4	2	4	1	0	0	0	0	1	1	0	0	4	2	3	2	2	2	2	2	1	5	Female	55-64	South West	Under-graduate degree or equivalent	No
195	2019-07-02 14:57:00	2019-07-02 15:03:00	4	4	3	5	5	4	3	3	4	4	3	4	5	5	4	5	4	3	0	0	1	0	0	1	1	0	0	5	1	2	1	2	1	2	1	5	1	Female	45-54	South East	GCSEs grades A*-C or equivalent	Yes
196	2019-07-02 15:05:00	2019-07-02 15:10:00	5	4	4	5	4	4	4	4	3	3	3	3	4	4	1	3	3	3	1	1	0	0	0	1	0	0	0	5	2	2	3	2	2	2	1	1	1	Female	55-64	East of England	Under-graduate degree or equivalent	No
197	2019-07-02 15:19:00	2019-07-02 15:22:00	4	4	4	4	3	3	3	4	3	4	4	6	1	1	3	4	3	4	1	0	0	0	0	1	1	0	0	5	3	2	2	3	3	2	2	1	1	Male	35-44	South East	Post-graduate degree or above	Yes
198	2019-07-02 15:37:00	2019-07-02 15:41:00	4	5	5	3	3	4	3	5	3	4	3	3	2	1	2	2	5	4	1	1	0	0	0	1	0	0	0	5	3	4	3	5	3	2	2	1	1	Female	45-54	South East	Post-graduate degree or above	No
199	2019-07-02 15:36:00	2019-07-02 15:42:00	2	3	3	3	2	3	2	3	1	4	3	4	4	4	4	3	5	2	1	1	0	0	1	0	0	0	0	5	2	1	2	2	3	2	3	1	1	Female	55-64	South West	Post-graduate degree or above	No
200	2019-07-02 15:39:00	2019-07-02 15:46:00	4	4	3	4	4	3	3	3	3	5	5	5	5	5	5	5	5	5	1	0	1	0	1	0	0	0	0	1	1	2	1	1	1	4	1	2	5	Female	25-34	Greater London	Post-graduate degree or above	No
201	2019-07-02 15:57:00	2019-07-02 16:01:00	4	5	5	4	3	5	5	4	4	4	4	5	4	3	5	4	5	4	1	0	1	0	1	0	0	0	0	4	2	2	2	3	3	3	4	1	1	Male	55-64	South East	A Level or equivalent	No
202	2019-07-02 16:12:00	2019-07-02 16:16:00	5	5	5	5	5	5	4	3	3	3	4	5	5	4	2	2	2	1	1	0	0	0	0	0	1	1	0	4	3	1	2	4	2	3	2	2	1	Female	25-34	South East	Under-graduate degree or equivalent	No
203	2019-07-02 16:23:00	2019-07-02 16:28:00	5	5	4	5	4	4	4	3	3	5	4	3	4	3	2	4	5	3	1	0	0	0	1	0	1	0	0	5	2	3	1	2	2	3	2	1	5	Female	25-34	North West	Under-graduate degree or equivalent	No
204	2019-07-02 19:11:00	2019-07-02 19:15:00	3	4	4	3	3	4	2	3	3	4	4	4	5	4	4	1	4	3	1	0	0	0	1	1	0	0	0	4	3	2	2	3	2	3	1	1	2	Female	55-64	South East	Post-graduate degree or above	No
205	2019-07-02 23:11:00	2019-07-02 23:16:00	4	3	3	4	4	5	4	4	2	4	3	1	4	2	2	2	4	1	1	0	0	0	0	1	1	0	0	3	2	2	2	2	2	2	1	1	1	Male	18-24	South East	Under-graduate degree or equivalent	No
206	2019-07-03 06:34:00	2019-07-03 06:37:00	5	4	5	3	3	4	4	5	1	3	4	5	1	1	4	5	5	1	1	0	0	0	0	1	0	1	0	1	2	2	2	2	2	1	3	1	2	Female	55-64	South East	Post-graduate degree or above	No
207	2019-07-03 08:01:00	2019-07-03 08:05:00	2	3	3	2	2	4	3	4	2	3	4	3	2	1	2	4	5	4	1	0	0	0	0	1	1	0	0	5	3	2	3	2	4	2	2	1	1	Male	45-54	Yorkshire & the Humber	Under-graduate degree or equivalent	Yes
208	2019-07-03 08:51:00	2019-07-03 08:57:00	4	5	5	5	5	5	5	5	4	4	3	3	5	5	4	5	5	2	1	0	1	0	1	0	0	0	0	3	1	4	1	2	1	4	1	4	4	Male	25-34	South East	Post-graduate degree or above	No
209	2019-07-03 09:53:00	2019-07-03 09:56:00	4	4	4	3	3	4	5	1	2	4	4	4	1	1	4	5	1	4	0	0	0	0	1	1	0	1	0	5	3	5	2	2	2	2	1	1	1	Female	25-34	South East	Post-graduate degree or above	No
210	2019-07-03 09:53:00	2019-07-03 09:59:00	2	2	3	4	4	2	1	4	4	5	5	5	5	5	5	5	5	5	1	0	0	0	1	0	0	1	0	5	1	5	1	2	2	4	2	2	1	Female	35-44	South East	Under-graduate degree or equivalent	No
211	2019-07-03 09:25:00	2019-07-03 10:02:00	3	5	4	5	2	5	2	4	2	4	3	2	4	4	2	1	4	2	0	0	0	0	1	1	1	0	0	4	4	2	2	1	2	2	1	2	1	Female	18-24	Yorkshire & the Humber	Post-graduate degree or above	No
212	2019-07-03 10:45:00	2019-07-03 10:53:00	4	4	5	5	5	4	4	5	2	4	3	3	4	4	2	4	5	1	1	0	1	0	0	1	0	0	0	5	2	5	2	2	2	1	2	1	1	Male	55-64	North West	Under-graduate degree or equivalent	No
213	2019-07-03 10:51:00	2019-07-03 11:08:00	4	4	4	5	2	5	4	4	1	4	3	4	5	1	4	4	5	1	1	0	0	1	0	0	1	0	0	5	2	3	1	4	2	2	5	1	1	Male	25-34	Greater London	Under-graduate degree or equivalent	No
214	2019-07-03 11:23:00	2019-07-03 11:30:00	4	4	5	5	3	3	4	3	4	4	4	4	4	1	2	5	5	4	1	0	1	0	0	0	1	0	0	4	3	1	2	3	2	1	2	1	4	Female	45-54	North West	Under-graduate degree or equivalent	No
215	2019-07-03 11:27:00	2019-07-03 11:36:00	3	4	4	5	5	4	3	4	3	3	4	3	5	5	4	3	4	3	0	0	1	0	1	0	1	0	0	5	1	2	1	2	1	3	1	3	1	Male	35-44	South East	Post-graduate degree or above	Yes
216	2019-07-03 11:51:00	2019-07-03 11:58:00	5	5	5	4	4	5	5	4	4	4	3	3	4	1	1	2	5	3	1	0	0	0	0	1	1	0	0	5	3	1	2	2	2	2	2	1	1	Female	35-44	South East	Under-graduate degree or equivalent	Yes
217	2019-07-03 12:18:00	2019-07-03 12:22:00	5	5	4	5	3	4	4	5	4	4	6	1	4	1	2	2	5	4	1	1	0	0	0	1	0	0	0	4	4	2	3	2	3	2	2	1	1	Female	45-54	North West	A Level or equivalent	No
218	2019-07-03 11:02:00	2019-07-03 12:54:00	5	3	4	5	2	4	5	5	2	5	3	2	5	2	4	2	3	1	1	0	0	0	1	0	1	0	0	5	2	4	2	3	2	2	2	1	2	Female	25-34	South East	Under-graduate degree or equivalent	No
219	2019-07-03 13:17:00	2019-07-03 13:21:00	5	4	4	3	3	4	4	4	3	4	4	4	5	5	4	4	4	4	1	0	1	0	0	1	0	0	0	2	1	2	1	2	1	3	1	2	2	Female	45-54	North West	Post-graduate degree or above	Yes
220	2019-07-03 14:47:00	2019-07-03 14:53:00	5	5	5	5	5	5	5	5	5	5	3	4	5	4	3	5	5	5	1	0	0	0	1	1	0	0	0	5	2	2	1	1	1	2	1	2	4	Female	25-34	North East	Under-graduate degree or equivalent	No
221	2019-07-03 15:15:00	2019-07-03 15:18:00	4	4	4	5	5	4	5	5	3	5	4	4	5	5	4	5	5	3	1	0	0	0	1	1	0	0	0	5	1	5	1	2	1	5	2	4	5	Female	25-34	Yorkshire & the Humber	Post-graduate degree or above	No
222	2019-07-03 16:01:00	2019-07-03 16:06:00	4	3	3	2	1	2	4	4	2	3	3	2	1	1	2	2	4	3	0	0	0	0	0	1	1	1	0	5	2	1	3	2	2	2	2	1	2	Female	35-44	Wales	Post-graduate degree or above	Yes
223	2019-07-03 16:15:00	2019-07-03 16:18:00	2	4	4	5	4	5	2	3	2	4	6	6	5	5	4	5	6	6	0	0	0	0	1	0	1	1	0	5	1	3	1	2	1	2	1	3	2	Female	18-24	Greater London	Post-graduate degree or above	No
224	2019-07-03 16:55:00	2019-07-03 16:59:00	4	3	3	3	2	4	3	5	3	4	5	5	5	4	5	5	5	4	1	0	0	0	1	1	0	0	0	5	1	5	2	1	1	2	2	1	1	Female	55-64	North West	Under-graduate degree or equivalent	No
225	2019-07-03 17:23:00	2019-07-03 17:26:00	4	4	4	5	5	5	4	4	3	4	6	6	4	4	3	5	4	6	1	0	0	0	1	0	0	1	0	5	2	3	2	3	2	3	1	2	1	Male	25-34	South West	Under-graduate degree or equivalent	No
226	2019-07-03 19:29:00	2019-07-03 19:36:00	3	4	3	4	3	3	2	5	3	6	3	2	5	3	2	4	5	3	1	0	0	0	0	1	1	0	0	5	2	1	2	2	2	2	1	1	1	Female	35-44	Yorkshire & the Humber	Under-graduate degree or equivalent	Yes
227	2019-07-03 21:06:00	2019-07-03 21:10:00	4	5	5	4	4	5	4	4	3	3	4	4	4	4	4	4	5	3	1	0	0	0	1	0	1	0	0	3	2	2	2	2	3	2	2	2	2	Female	25-34	Yorkshire & the Humber	A Level or equivalent	No
228	2019-07-03 22:38:00	2019-07-03 22:41:00	2	3	3	3	2	3	3	3	3	4	4	4	4	3	4	4	4	4	0	0	1	0	1	0	1	0	0	5	2	2	2	2	2	2	2	1	4	Male	35-44	Yorkshire & the Humber	Under-graduate degree or equivalent	No
229	2019-07-04 08:19:00	2019-07-04 08:22:00	3	4	4	4	4	4	3	4	3	4	3	3	2	2	2	4	5	6	1	0	0	0	0	1	1	0	0	5	4	2	3	2	2	2	2	2	1	Male	35-44	North West	Under-graduate degree or equivalent	No
230	2019-07-04 08:17:00	2019-07-04 08:22:00	4	5	3	1	2	5	3	4	4	6	5	4	6	4	4	4	5	1	1	1	0	0	0	0	1	0	0	5	3	2	3	3	2	2	2	2	1	Male	45-54	Yorkshire & the Humber	Under-graduate degree or equivalent	No
231	2019-07-04 08:25:00	2019-07-04 08:27:00	4	5	5	5	4	5	3	4	3	5	3	4	3	3	4	1	5	1	1	0	0	0	0	1	1	0	0	5	2	3	2	1	1	1	1	1	1	Female	25-34	North West	Under-graduate degree or equivalent	No
232	2019-07-04 08:34:00	2019-07-04 08:40:00	5	5	5	1	1	5	5	5	5	5	4	4	6	1	4	5	5	4	1	0	1	0	1	0	0	0	0	3	1	1	2	3	2	1	3	1	1	Male	45-54	South West	Under-graduate degree or equivalent	No
233	2019-07-04 08:41:00	2019-07-04 08:46:00	4	4	4	3	4	5	4	4	3	4	4	5	5	4	4	5	5	6	1	1	0	0	1	0	0	0	0	5	2	2	2	3	2	3	2	3	1	Female	55-64	South East	Under-graduate degree or equivalent	No
234	2019-07-04 08:51:00	2019-07-04 08:55:00	4	5	5	5	5	5	4	4	4	4	4	4	5	5	4	2	4	5	1	0	0	0	1	1	0	0	0	4	1	3	1	2	1	5	1	4	5	Female	35-44	North West	Post-graduate degree or above	No
235	2019-07-04 08:55:00	2019-07-04 09:00:00	4	4	4	3	3	3	2	3	2	3	3	3	5	5	4	4	4	2	1	0	0	0	0	1	1	0	0	5	2	2	2	3	2	2	2	4	5	Male	35-44	Yorkshire & the Humber	Under-graduate degree or equivalent	No
236	2019-07-04 09:09:00	2019-07-04 09:12:00	4	4	4	3	3	4	4	4	4	4	3	3	2	1	2	2	4	3	0	0	0	0	0	1	1	1	0	5	3	2	3	2	2	2	2	1	1	Female	25-34	South West	Under-graduate degree or equivalent	No
237	2019-07-04 09:12:00	2019-07-04 09:17:00	4	5	5	4	3	5	5	5	4	4	4	5	4	4	4	5	5	4	0	0	0	0	1	1	1	0	0	4	2	2	3	3	3	2	2	2	1	Male	55-64	South West	Under-graduate degree or equivalent	No
238	2019-07-04 09:15:00	2019-07-04 09:18:00	4	4	4	4	3	4	4	4	3	3	3	3	5	4	3	4	4	3	1	0	0	0	1	0	1	0	0	5	2	2	2	2	1	3	2	1	1	Female	35-44	West Midlands	Post-graduate degree or above	Yes
239	2019-07-04 09:33:00	2019-07-04 09:37:00	5	4	4	4	4	3	3	5	3	3	3	3	3	3	3	3	3	3	1	0	0	0	1	0	0	1	0	5	2	3	2	3	3	3	3	2	5	Female	45-54	South East	Post-graduate degree or above	Yes
240	2019-07-04 09:36:00	2019-07-04 09:42:00	4	4	5	4	5	5	5	5	3	5	4	5	5	4	4	5	5	3	1	0	1	0	1	0	0	0	0	4	2	2	1	3	2	4	2	1	5	Female	35-44	South West	Post-graduate degree or above	No
241	2019-07-04 09:40:00	2019-07-04 09:46:00	4	3	5	3	5	3	5	4	3	4	6	3	5	2	2	5	5	4	1	0	0	0	1	1	0	0	0	3	2	3	1	2	2	2	1	1	5	Female	35-44	South East	Post-graduate degree or above	Yes
242	2019-07-04 09:47:00	2019-07-04 09:52:00	3	4	5	4	2	3	3	4	2	4	3	5	5	6	3	3	5	2	1	0	1	0	0	1	0	0	0	5	2	4	1	3	1	3	2	2	3	Female	35-44	South East	Under-graduate degree or equivalent	Yes
243	2019-07-04 09:52:00	2019-07-04 09:55:00	5	5	4	3	3	4	4	5	1	4	4	4	4	4	4	4	5	4	1	0	0	0	1	1	0	0	0	4	2	3	2	2	1	2	2	1	1	Male	55-64	South East	Post-graduate degree or above	No
244	2019-07-04 10:04:00	2019-07-04 10:08:00	5	4	4	4	4	4	4	4	4	3	4	4	4	3	3	3	5	1	1	1	0	0	1	0	0	0	0	5	3	3	2	1	3	1	2	1	1	Female	55-64	West Midlands	Under-graduate degree or equivalent	No
245	2019-07-04 10:10:00	2019-07-04 10:14:00	5	5	5	5	5	5	5	5	5	5	5	5	5	5	5	5	5	5	1	0	1	0	1	0	0	0	0	4	1	5	1	2	1	3	1	4	1	Female	45-54	South West	Post-graduate degree or above	No
246	2019-07-04 10:15:00	2019-07-04 10:21:00	3	4	4	4	4	3	5	4	2	4	4	5	5	4	3	5	4	3	1	0	0	0	1	0	1	0	0	2	4	3	3	3	1	3	3	3	3	Female	35-44	South East	Under-graduate degree or equivalent	No
247	2019-07-04 10:28:00	2019-07-04 10:30:00	3	3	3	4	4	4	4	4	2	4	4	4	5	5	3	1	5	1	1	0	0	0	1	0	1	0	0	1	1	3	1	1	1	4	1	3	5	Female	25-34	East of England	Post-graduate degree or above	No
248	2019-07-04 10:28:00	2019-07-04 10:32:00	3	4	3	2	3	2	3	5	1	5	5	5	5	5	1	2	5	1	1	1	0	0	0	1	0	0	0	2	3	3	2	2	1	1	2	1	1	Female	55-64	West Midlands	GCSEs grades A*-C or equivalent	No
249	2019-07-04 10:43:00	2019-07-04 10:51:00	3	4	4	4	3	4	4	3	3	3	5	1	5	5	2	6	4	1	1	0	0	0	1	1	0	0	0	5	1	1	1	2	1	1	1	2	1	Prefer not to say	25-34	Greater London	Post-graduate degree or above	No
250	2019-07-04 10:50:00	2019-07-04 10:52:00	2	5	5	3	3	4	3	4	3	4	4	4	4	3	2	3	4	1	1	0	0	0	0	1	1	0	0	5	2	2	3	2	2	2	1	1	1	Female	45-54	East of England	GCSEs grades A*-C or equivalent	Yes
251	2019-07-04 10:48:00	2019-07-04 10:52:00	2	3	3	3	2	3	3	2	2	3	3	3	4	2	3	3	3	3	0	0	0	0	0	1	1	1	0	4	2	4	2	2	3	2	4	1	1	Male	35-44	East Midlands	Under-graduate degree or equivalent	No
252	2019-07-04 10:51:00	2019-07-04 10:54:00	4	4	4	4	4	4	5	5	4	4	4	4	4	4	4	4	5	4	1	0	0	0	1	0	0	1	0	5	2	4	1	2	2	3	2	2	4	Female	35-44	West Midlands	Post-graduate degree or above	No
253	2019-07-04 10:49:00	2019-07-04 10:59:00	4	4	5	4	3	3	5	5	2	4	4	3	1	1	5	4	5	1	0	0	1	0	1	1	0	0	0	4	2	1	2	2	2	2	2	1	1	Male	55-64	North East	Under-graduate degree or equivalent	No
254	2019-07-04 10:58:00	2019-07-04 11:01:00	5	4	4	5	3	5	5	5	3	4	3	4	5	5	2	5	5	4	1	0	1	0	1	0	0	0	0	5	1	4	1	3	1	4	1	4	5	Female	45-54	West Midlands	Under-graduate degree or equivalent	Yes
255	2019-07-04 10:59:00	2019-07-04 11:05:00	5	5	5	5	5	5	4	5	4	4	4	4	5	5	4	5	5	4	1	0	0	0	1	0	0	1	0	2	1	4	1	2	1	3	2	2	5	Female	45-54	South East	Post-graduate degree or above	No
256	2019-07-04 11:04:00	2019-07-04 11:11:00	4	2	4	4	4	4	5	4	1	5	1	4	4	4	2	1	5	1	0	1	0	0	0	1	1	0	0	1	1	1	2	3	2	1	1	2	1	Female	25-34	East Midlands	Post-graduate degree or above	No
257	2019-07-04 11:04:00	2019-07-04 11:11:00	5	4	4	4	4	3	4	4	3	3	3	3	5	5	1	4	5	4	1	0	1	0	0	0	1	0	0	2	1	5	1	2	1	2	2	2	4	Female	25-34	South East	Post-graduate degree or above	No
258	2019-07-04 11:10:00	2019-07-04 11:13:00	3	3	3	4	4	4	3	3	3	4	3	4	4	2	4	4	5	4	1	0	0	0	0	0	1	1	0	5	2	4	2	2	2	2	2	1	1	Female	45-54	East of England	Post-graduate degree or above	Yes
259	2019-07-04 10:59:00	2019-07-04 11:14:00	4	4	4	4	4	4	4	5	3	5	4	4	5	5	5	5	5	3	1	0	0	0	1	0	1	0	0	2	1	4	1	2	1	4	2	3	1	Female	45-54	Yorkshire & the Humber	Under-graduate degree or equivalent	No
260	2019-07-04 11:13:00	2019-07-04 11:22:00	4	5	5	2	2	4	4	4	3	5	4	4	1	1	4	4	5	4	0	0	0	0	0	1	1	0	Quality	1	2	2	2	2	2	2	2	1	5	Female	25-34	Yorkshire & the Humber	Under-graduate degree or equivalent	No
261	2019-07-04 11:23:00	2019-07-04 11:27:00	5	4	4	5	5	4	4	4	2	4	4	4	4	4	4	4	4	4	0	0	0	0	0	1	1	1	0	2	2	2	2	2	3	2	2	3	2	Male	45-54	Yorkshire & the Humber	Under-graduate degree or equivalent	Yes
262	2019-07-04 11:34:00	2019-07-04 11:38:00	4	4	4	5	5	4	4	4	4	4	3	4	5	5	1	5	4	1	1	0	0	0	0	1	1	0	0	1	2	3	1	2	1	3	2	3	4	Female	25-34	South West	Post-graduate degree or above	No
263	2019-07-04 11:32:00	2019-07-04 11:39:00	5	5	5	5	5	5	5	5	2	3	3	4	5	6	2	2	5	6	1	1	0	0	1	0	0	0	0	5	3	3	1	2	1	3	5	3	2	Male	55-64	South East	Post-graduate degree or above	No
264	2019-07-04 11:38:00	2019-07-04 11:42:00	2	4	4	3	1	4	4	4	3	4	5	5	4	1	4	5	5	4	1	0	0	0	0	0	1	1	0	4	3	2	2	2	2	2	2	1	1	Female	35-44	North West	Post-graduate degree or above	Yes
265	2019-07-04 11:44:00	2019-07-04 11:47:00	3	4	4	4	5	5	5	4	3	4	6	5	4	4	4	5	5	4	1	1	0	0	0	1	0	0	0	3	3	3	3	3	3	3	2	1	1	Female	45-54	West Midlands	Post-graduate degree or above	Yes
266	2019-07-04 11:49:00	2019-07-04 11:53:00	3	4	4	5	3	4	4	5	4	3	2	2	5	4	2	5	5	3	1	0	1	0	0	0	1	0	0	1	2	4	2	3	2	4	2	1	3	Male	45-54	North West	Post-graduate degree or above	No
267	2019-07-04 11:48:00	2019-07-04 11:54:00	2	4	4	4	4	4	3	4	3	1	3	5	5	5	4	2	4	2	1	0	1	0	0	1	0	0	0	3	1	3	1	1	1	2	2	2	5	Female	45-54	South West	Under-graduate degree or equivalent	No
268	2019-07-04 11:51:00	2019-07-04 11:55:00	5	5	5	5	5	4	3	4	4	3	3	3	5	5	4	5	5	4	1	0	1	0	0	0	1	0	0	3	1	2	1	2	1	5	1	5	3	Male	35-44	North West	Under-graduate degree or equivalent	No
269	2019-07-04 11:44:00	2019-07-04 11:56:00	3	3	2	3	3	3	3	3	2	2	3	4	2	1	2	2	5	1	1	0	0	0	0	1	0	1	0	5	3	1	3	1	1	1	2	1	1	Female	45-54	West Midlands	A Level or equivalent	No
270	2019-07-04 11:54:00	2019-07-04 11:57:00	4	3	3	2	1	2	2	4	1	4	3	2	1	1	2	3	4	2	0	0	0	0	1	1	1	0	0	5	2	2	2	2	4	2	2	1	1	Male	18-24	East of England	Under-graduate degree or equivalent	No
271	2019-07-04 11:55:00	2019-07-04 11:58:00	4	5	5	4	4	4	4	5	3	4	6	3	4	4	4	4	5	4	1	0	0	0	1	1	0	0	0	4	3	2	2	3	2	3	2	1	1	Female	45-54	South East	A Level or equivalent	Yes
272	2019-07-04 12:03:00	2019-07-04 12:06:00	5	5	5	5	5	5	5	5	5	6	4	6	5	5	2	5	6	4	1	0	1	0	1	0	0	0	0	1	1	4	1	1	1	4	1	4	5	Female	25-34	West Midlands	Under-graduate degree or equivalent	No
273	2019-07-04 12:12:00	2019-07-04 12:16:00	4	5	4	3	4	5	4	5	3	5	4	4	3	1	4	4	5	4	1	0	0	0	1	1	0	0	0	2	2	2	2	2	2	2	2	1	1	Female	55-64	East Midlands	Post-graduate degree or above	No
274	2019-07-04 11:48:00	2019-07-04 12:24:00	3	3	3	3	3	3	3	3	2	4	3	3	1	2	1	4	5	3	0	0	0	0	0	1	1	0	convenience of local supermarket and lack of time to shop around	5	2	1	2	2	2	2	2	1	1	Male	45-54	East of England	A Level or equivalent	No
275	2019-07-04 12:20:00	2019-07-04 12:25:00	4	5	4	3	3	4	4	4	3	4	3	3	2	4	3	4	5	1	0	0	0	0	0	1	1	1	0	5	3	4	3	5	3	3	2	3	5	Female	25-34	East of England	Under-graduate degree or equivalent	No
276	2019-07-04 12:28:00	2019-07-04 12:31:00	4	4	5	4	4	3	4	5	2	3	1	4	4	2	3	3	5	1	0	0	0	0	0	1	1	1	0	5	3	5	2	2	2	2	2	1	1	Female	45-54	South West	Under-graduate degree or equivalent	No
277	2019-07-04 12:34:00	2019-07-04 12:37:00	5	5	5	5	2	5	5	5	3	3	3	3	3	3	3	3	5	3	1	0	0	0	0	1	1	0	0	5	3	2	3	3	3	2	2	1	1	Female	45-54	East Midlands	GCSEs grades A*-C or equivalent	Yes
278	2019-07-04 12:37:00	2019-07-04 12:42:00	3	4	3	5	3	4	4	4	1	3	3	2	5	4	3	3	4	1	0	0	0	0	0	0	1	1	My disability	5	1	2	1	2	1	2	2	2	1	Female	45-54	West Midlands	Under-graduate degree or equivalent	No
279	2019-07-04 12:37:00	2019-07-04 12:43:00	5	5	4	4	3	4	5	4	4	5	2	3	5	5	3	4	4	3	0	0	1	0	0	1	1	0	0	5	1	3	1	4	1	5	2	3	1	Female	45-54	North West	A Level or equivalent	No
280	2019-07-04 11:54:00	2019-07-04 12:47:00	3	4	3	4	3	5	5	4	4	4	4	4	5	5	3	5	5	4	1	0	0	0	1	0	1	0	0	5	2	5	2	2	2	3	2	1	1	Male	45-54	North West	A Level or equivalent	No
281	2019-07-04 12:41:00	2019-07-04 12:48:00	2	2	3	4	4	3	2	4	4	5	3	5	4	4	4	5	5	5	1	0	1	0	1	0	0	0	0	5	2	5	2	3	2	3	1	1	1	Female	45-54	South East	Post-graduate degree or above	No
282	2019-07-04 12:47:00	2019-07-04 12:52:00	4	4	3	4	2	4	3	3	2	4	3	2	5	4	2	2	2	1	1	0	0	0	1	1	0	0	0	5	2	4	1	2	1	2	2	1	1	Female	25-34	North West	Post-graduate degree or above	No
283	2019-07-04 11:59:00	2019-07-04 12:57:00	5	5	4	5	4	4	3	3	2	3	2	2	4	4	2	5	5	1	1	0	1	0	1	0	0	0	0	4	3	2	3	2	2	2	2	1	1	Female	18-24	South East	Post-graduate degree or above	No
284	2019-07-04 12:52:00	2019-07-04 12:59:00	4	4	4	4	5	5	5	5	4	5	4	3	5	5	4	4	3	4	0	0	1	0	1	1	0	0	0	3	1	5	1	3	1	4	2	3	5	Female	35-44	South West	Post-graduate degree or above	Yes
285	2019-07-04 12:54:00	2019-07-04 13:01:00	5	3	3	2	2	4	3	2	2	3	1	2	1	1	1	1	2	1	0	1	0	0	0	1	1	0	0	5	4	2	3	4	4	2	3	1	1	Female	25-34	Yorkshire & the Humber	Under-graduate degree or equivalent	No
286	2019-07-04 12:48:00	2019-07-04 13:05:00	3	5	5	3	3	5	4	4	3	4	4	4	1	1	4	4	4	2	1	1	0	0	0	1	0	0	0	5	3	3	2	3	2	3	2	2	2	Female	35-44	East Midlands	Under-graduate degree or equivalent	No
287	2019-07-04 13:00:00	2019-07-04 13:06:00	3	4	2	5	5	3	1	2	1	4	2	3	5	5	2	1	4	2	0	0	1	0	1	0	0	0	I'm Vegan	1	1	3	1	1	1	4	1	3	3	Male	25-34	East Midlands	A Level or equivalent	No
288	2019-07-04 12:49:00	2019-07-04 13:07:00	5	5	5	5	2	5	4	5	5	3	4	4	5	5	4	5	4	3	0	0	0	0	1	1	1	0	0	5	1	4	1	2	1	2	2	5	4	Female	35-44	North West	Post-graduate degree or above	Yes
289	2019-07-04 12:58:00	2019-07-04 13:07:00	3	4	4	5	5	4	4	4	2	3	3	3	5	5	2	5	3	2	1	0	0	0	1	0	1	0	0	5	1	4	2	2	2	3	2	3	2	Female	25-34	North West	Post-graduate degree or above	No
290	2019-07-04 13:01:00	2019-07-04 13:08:00	5	5	5	3	3	5	5	5	3	4	4	6	4	1	5	5	5	1	1	0	0	0	0	1	1	0	0	5	3	2	3	5	3	3	2	1	3	Female	45-54	Yorkshire & the Humber	Under-graduate degree or equivalent	Yes
291	2019-07-04 13:08:00	2019-07-04 13:11:00	3	4	4	5	4	5	5	5	4	4	4	5	5	5	5	5	5	4	1	0	0	0	1	0	1	0	0	3	1	2	1	2	1	3	2	2	2	Female	55-64	South West	Under-graduate degree or equivalent	No
292	2019-07-04 13:08:00	2019-07-04 13:12:00	4	4	3	2	3	4	5	4	3	4	4	2	1	1	2	4	2	1	1	1	0	0	1	0	0	0	0	5	4	1	3	2	3	1	3	1	1	Male	45-54	North East	Post-graduate degree or above	No
293	2019-07-04 13:09:00	2019-07-04 13:14:00	4	4	3	4	3	4	4	3	3	4	3	1	4	2	2	3	6	3	0	1	0	0	1	0	1	0	0	3	3	2	2	2	2	3	2	1	4	Female	25-34	South East	Under-graduate degree or equivalent	No
294	2019-07-04 13:12:00	2019-07-04 13:18:00	4	5	5	5	4	5	4	5	5	4	3	4	5	5	4	4	4	4	0	0	0	0	1	1	1	0	0	4	1	3	1	2	1	3	1	2	4	Male	25-34	North West	Post-graduate degree or above	No
295	2019-07-04 13:20:00	2019-07-04 13:24:00	3	4	4	3	3	5	4	3	2	4	4	2	3	3	2	2	5	4	1	0	1	0	0	0	1	0	0	3	3	4	2	4	2	2	2	1	3	Female	25-34	Yorkshire & the Humber	Under-graduate degree or equivalent	No
296	2019-07-04 13:23:00	2019-07-04 13:27:00	5	5	4	3	3	5	5	3	4	5	5	5	5	6	4	5	5	5	1	0	0	0	1	1	0	0	0	5	3	2	2	2	1	2	2	2	2	Male	55-64	North West	Post-graduate degree or above	No
297	2019-07-04 13:20:00	2019-07-04 13:28:00	4	4	3	4	2	3	3	4	2	3	3	2	5	5	2	5	5	3	1	0	0	0	1	0	1	0	0	4	3	4	2	2	1	2	2	2	3	Female	25-34	South East	Under-graduate degree or equivalent	No
298	2019-07-04 13:29:00	2019-07-04 13:33:00	3	4	5	4	3	4	4	4	2	4	5	4	3	3	4	5	5	4	0	0	1	0	1	1	0	0	0	5	3	2	3	4	2	3	2	1	3	Female	35-44	North West	Post-graduate degree or above	No
299	2019-07-04 13:30:00	2019-07-04 13:38:00	3	5	5	5	4	5	5	5	3	5	5	5	3	5	5	5	5	3	1	0	1	0	0	1	0	0	0	5	3	1	4	5	3	1	2	1	1	Male	55-64	South West	A Level or equivalent	No
300	2019-07-04 13:34:00	2019-07-04 13:38:00	4	3	3	4	3	3	2	4	1	3	4	4	3	4	4	1	3	1	1	0	0	0	1	1	0	0	0	1	2	2	1	2	1	2	2	1	1	Male	25-34	East of England	A Level or equivalent	No
301	2019-07-04 13:37:00	2019-07-04 13:40:00	4	4	3	5	3	4	4	5	3	4	3	2	4	4	2	4	5	3	1	0	0	0	1	0	1	0	0	5	2	2	2	2	2	2	2	1	2	Female	45-54	South East	Post-graduate degree or above	Yes
302	2019-07-04 13:30:00	2019-07-04 13:40:00	4	4	4	3	3	5	5	4	3	2	1	2	1	1	2	4	2	3	1	0	0	0	0	1	1	0	0	2	3	2	4	2	3	1	2	1	1	Male	55-64	North West	Under-graduate degree or equivalent	No
303	2019-07-04 09:39:00	2019-07-04 13:43:00	5	4	4	2	2	3	4	5	4	5	3	5	5	4	2	2	5	3	1	1	0	1	0	0	0	0	0	3	3	3	1	2	1	3	2	1	5	Female	55-64	South East	GCSEs grades A*-C or equivalent	No
304	2019-07-04 13:37:00	2019-07-04 13:47:00	5	4	4	4	4	4	5	5	4	4	3	3	5	3	4	4	5	4	1	0	1	0	1	0	0	0	0	5	4	4	2	2	1	2	2	2	1	Male	55-64	East Midlands	Post-graduate degree or above	Yes
305	2019-07-04 13:35:00	2019-07-04 13:49:00	5	5	4	3	3	4	3	4	3	5	3	4	5	6	3	4	5	4	1	0	0	0	0	0	1	0	Availability of food from my heritage	1	2	5	2	3	2	2	2	1	5	Female	55-64	South East	A Level or equivalent	No
306	2019-07-04 13:43:00	2019-07-04 13:53:00	4	4	4	3	3	4	3	3	3	4	3	3	4	3	2	2	4	3	1	0	0	0	0	1	1	0	0	1	4	2	2	1	2	2	2	2	1	Male	35-44	North West	Under-graduate degree or equivalent	No
307	2019-07-04 13:57:00	2019-07-04 14:01:00	2	3	4	3	3	4	4	4	4	5	4	5	4	2	5	5	5	5	0	0	1	0	1	1	0	0	0	5	2	2	2	2	1	2	2	1	2	Female	45-54	North East	Post-graduate degree or above	Yes
308	2019-07-04 14:04:00	2019-07-04 14:08:00	5	4	3	4	5	5	3	5	3	5	3	4	5	4	3	4	5	2	1	0	1	0	0	1	0	0	0	5	2	4	1	2	1	2	3	1	1	Female	55-64	East of England	Under-graduate degree or equivalent	No
309	2019-07-04 14:01:00	2019-07-04 14:08:00	3	4	5	4	4	4	4	4	3	4	3	4	1	2	5	4	5	2	1	0	0	0	1	0	1	0	0	4	3	4	2	2	2	2	2	1	1	Male	35-44	North West	Under-graduate degree or equivalent	Yes
310	2019-07-04 14:04:00	2019-07-04 14:09:00	5	5	4	5	4	5	3	5	5	3	1	4	4	2	1	1	5	4	1	1	0	0	1	0	0	0	0	5	2	5	2	2	2	2	2	1	1	Female	25-34	North East	Post-graduate degree or above	No
311	2019-07-04 14:07:00	2019-07-04 14:11:00	2	2	2	4	4	2	2	2	4	4	6	2	5	5	2	6	5	3	0	0	1	0	1	0	1	0	0	3	1	2	1	1	1	4	1	4	1	Female	25-34	East Midlands	A Level or equivalent	No
312	2019-07-04 14:00:00	2019-07-04 14:11:00	5	4	5	5	4	5	5	5	5	3	4	4	5	3	4	5	5	3	1	0	1	0	0	0	1	0	0	1	1	2	1	2	1	2	4	1	5	Female	35-44	South West	Under-graduate degree or equivalent	No
313	2019-07-04 14:13:00	2019-07-04 14:20:00	4	4	5	3	3	5	4	4	3	4	4	5	5	5	5	5	5	4	0	0	1	0	1	1	0	0	0	5	1	4	1	3	1	4	3	3	1	Female	35-44	South West	A Level or equivalent	No
314	2019-07-04 14:26:00	2019-07-04 14:32:00	3	4	5	5	5	5	5	4	5	4	5	6	5	5	5	5	5	5	0	0	1	0	1	0	0	0	What my partner chooses to eat!	3	2	4	1	2	1	3	3	2	1	Female	55-64	West Midlands	Post-graduate degree or above	No
315	2019-07-04 14:32:00	2019-07-04 14:39:00	3	4	5	5	5	4	3	4	3	4	4	4	5	5	4	5	5	1	1	0	0	0	1	1	0	0	0	3	1	2	1	3	1	3	2	2	5	Female	25-34	South West	Post-graduate degree or above	No
316	2019-07-04 14:36:00	2019-07-04 14:39:00	4	3	3	5	5	5	4	5	3	4	4	5	5	5	4	5	5	4	0	0	1	0	1	0	1	0	0	2	1	5	1	3	1	3	2	2	5	Female	45-54	South West	Post-graduate degree or above	Yes
317	2019-07-04 14:39:00	2019-07-04 14:42:00	4	4	5	5	4	5	5	5	2	1	1	1	4	4	1	1	1	1	1	0	0	0	0	1	1	0	0	4	2	2	3	2	3	2	2	3	1	Male	25-34	North East	Under-graduate degree or equivalent	No
318	2019-07-04 14:37:00	2019-07-04 14:44:00	5	5	3	2	2	5	4	4	3	4	4	3	1	1	2	6	5	3	1	0	0	0	0	0	1	1	0	5	3	2	3	2	2	1	1	1	1	Male	25-34	South West	Post-graduate degree or above	No
319	2019-07-04 14:43:00	2019-07-04 14:48:00	3	4	4	4	4	4	4	3	2	4	4	6	6	6	4	5	5	1	1	0	0	0	1	0	1	0	0	5	2	3	2	2	3	1	2	1	1	Male	35-44	South West	Post-graduate degree or above	Yes
320	2019-07-04 14:48:00	2019-07-04 14:51:00	2	3	4	5	4	4	4	3	3	4	3	2	5	3	2	1	5	3	1	0	0	0	0	1	0	1	0	5	2	1	2	1	1	1	1	1	1	Female	25-34	Yorkshire & the Humber	Under-graduate degree or equivalent	No
321	2019-07-04 14:53:00	2019-07-04 14:56:00	3	4	4	3	3	4	5	4	3	4	4	4	1	1	4	5	4	3	0	0	0	0	1	1	1	0	0	4	3	2	3	4	2	2	2	1	1	Female	35-44	East Midlands	Under-graduate degree or equivalent	Yes
322	2019-07-04 14:55:00	2019-07-04 14:58:00	4	5	3	5	4	4	4	5	4	4	4	4	5	5	2	5	5	3	1	0	0	0	0	0	1	1	0	5	1	2	1	2	1	2	3	3	1	Female	45-54	Yorkshire & the Humber	Under-graduate degree or equivalent	No
323	2019-07-04 15:06:00	2019-07-04 15:10:00	3	3	4	1	2	4	2	3	2	4	4	4	5	5	2	5	5	5	0	0	1	0	1	1	0	0	0	5	1	4	1	4	1	2	1	2	2	Female	45-54	West Midlands	Post-graduate degree or above	No
324	2019-07-04 15:11:00	2019-07-04 15:16:00	3	4	4	4	3	4	4	3	1	4	4	6	5	2	4	4	5	1	1	0	0	0	0	1	1	0	0	5	3	2	2	2	2	2	2	1	1	Male	45-54	South West	Under-graduate degree or equivalent	Yes
325	2019-07-04 15:09:00	2019-07-04 15:17:00	4	4	4	3	3	5	5	4	2	4	3	4	1	6	3	4	5	3	1	0	0	0	1	0	1	0	0	5	3	3	3	4	2	1	2	1	1	Female	45-54	Yorkshire & the Humber	A Level or equivalent	No
326	2019-07-04 15:13:00	2019-07-04 15:17:00	5	5	4	3	5	5	5	5	5	5	5	5	4	4	4	5	5	5	1	0	0	0	1	0	0	1	0	5	2	3	2	3	1	2	2	1	2	Female	35-44	Yorkshire & the Humber	Post-graduate degree or above	Yes
327	2019-07-04 15:20:00	2019-07-04 15:23:00	3	5	5	5	4	4	4	3	5	4	5	4	5	5	4	4	4	5	1	0	1	0	1	0	0	0	0	3	1	4	1	2	1	2	1	3	5	Female	25-34	South East	Under-graduate degree or equivalent	No
328	2019-07-04 15:23:00	2019-07-04 15:27:00	4	3	4	4	4	4	3	3	3	4	4	5	5	5	4	4	5	4	1	1	1	0	0	0	0	0	0	3	1	4	1	2	1	2	2	3	1	My sex is female, I refuse to confirm to any gender identy	45-54	Yorkshire & the Humber	Post-graduate degree or above	Yes
329	2019-07-04 15:30:00	2019-07-04 15:36:00	4	3	3	3	1	2	2	3	1	3	1	3	1	1	1	1	4	1	1	0	0	0	0	0	1	1	0	4	1	2	2	3	2	1	1	1	1	Female	35-44	South West	Under-graduate degree or equivalent	Yes
330	2019-07-04 15:39:00	2019-07-04 15:46:00	5	4	4	5	5	5	5	4	3	3	4	4	4	1	3	3	3	2	1	0	0	0	0	1	1	0	0	5	3	2	2	3	3	2	2	1	1	Male	35-44	South West	Post-graduate degree or above	No
331	2019-07-04 15:49:00	2019-07-04 15:54:00	4	5	5	4	3	3	4	4	3	3	3	4	5	3	1	4	5	3	1	0	0	0	0	1	1	0	0	2	2	3	2	3	1	1	2	1	4	Female	18-24	South East	Post-graduate degree or above	No
332	2019-07-04 16:00:00	2019-07-04 16:05:00	4	4	4	3	4	4	4	5	2	3	1	1	1	1	1	1	4	1	1	0	0	0	0	1	1	0	0	5	3	1	3	2	5	1	2	1	1	There is no such thing as gender only biological sex	35-44	Yorkshire & the Humber	Post-graduate degree or above	Yes
333	2019-07-04 16:16:00	2019-07-04 16:21:00	4	4	4	5	4	4	3	3	2	4	3	3	4	4	2	2	5	4	1	0	0	0	0	1	1	0	0	2	2	2	2	2	2	2	2	1	1	Male	25-34	Greater London	Under-graduate degree or equivalent	No
334	2019-07-04 16:18:00	2019-07-04 16:22:00	5	5	5	5	5	5	5	5	5	5	3	4	5	5	3	4	5	3	0	0	0	0	1	1	1	0	0	5	2	5	2	2	2	2	2	2	1	Female	25-34	Yorkshire & the Humber	Post-graduate degree or above	No
335	2019-07-04 16:20:00	2019-07-04 16:24:00	5	5	5	5	3	5	5	5	5	3	3	2	4	4	2	2	4	2	1	0	0	0	1	0	1	0	0	3	2	3	1	2	2	1	2	2	2	Female	45-54	South West	Under-graduate degree or equivalent	No
336	2019-07-04 16:33:00	2019-07-04 16:47:00	2	3	3	5	3	3	4	5	2	4	4	4	5	2	3	5	6	1	0	0	0	0	1	1	1	0	0	5	3	2	1	4	1	3	2	1	1	Male	25-34	South East	Post-graduate degree or above	No
337	2019-07-04 16:46:00	2019-07-04 16:52:00	4	5	3	3	2	4	5	5	2	5	4	6	1	1	3	6	5	4	0	1	1	0	1	0	0	0	0	3	2	5	4	2	2	2	1	1	1	Male	45-54	Greater London	A Level or equivalent	Yes
338	2019-07-04 17:06:00	2019-07-04 17:17:00	4	3	3	2	1	3	5	5	2	5	5	5	1	1	3	4	5	6	1	0	1	0	0	1	0	0	0	5	4	2	2	2	2	2	2	1	1	Female	45-54	South West	Under-graduate degree or equivalent	No
339	2019-07-04 17:09:00	2019-07-04 17:23:00	5	3	3	5	4	4	3	4	4	4	3	4	5	5	2	2	5	4	1	0	0	1	0	1	0	0	0	1	3	1	2	4	1	1	3	1	2	Female	18-24	Greater London	Under-graduate degree or equivalent	No
340	2019-07-04 17:21:00	2019-07-04 17:28:00	4	5	5	3	3	5	4	4	3	4	4	3	2	1	4	5	4	3	1	0	0	0	0	0	1	1	0	5	2	3	3	3	2	1	2	1	1	Female	55-64	West Midlands	A Level or equivalent	No
341	2019-07-04 17:51:00	2019-07-04 17:56:00	3	5	3	5	3	5	5	5	4	4	4	4	1	1	6	6	5	4	1	0	0	0	0	1	0	1	0	5	3	2	3	3	3	2	2	1	2	Male	18-24	North West	Under-graduate degree or equivalent	No
342	2019-07-04 18:31:00	2019-07-04 18:35:00	3	4	4	3	3	3	4	4	2	5	4	3	1	1	2	4	5	4	1	0	0	0	0	1	1	0	0	5	3	3	3	2	2	2	2	1	1	Female	45-54	South West	Under-graduate degree or equivalent	No
343	2019-07-05 08:20:00	2019-07-05 08:23:00	4	4	3	3	3	4	3	3	2	4	3	4	4	2	5	5	4	2	1	0	1	0	0	0	1	0	0	5	3	3	2	2	2	2	4	2	2	Male	45-54	North West	Post-graduate degree or above	Yes
344	2019-07-05 08:20:00	2019-07-05 08:28:00	3	5	3	5	4	4	2	5	2	2	4	4	5	1	2	5	5	3	1	0	0	0	1	1	0	0	0	5	2	1	2	3	2	2	4	2	3	Female	35-44	West Midlands	Post-graduate degree or above	No
345	2019-07-05 08:28:00	2019-07-05 08:31:00	4	4	4	4	3	4	4	4	4	4	4	4	5	2	4	4	5	3	1	0	0	0	1	0	1	0	0	5	2	2	1	2	1	2	2	2	1	Male	55-64	North West	No qualifications	Yes
346	2019-07-05 08:38:00	2019-07-05 08:41:00	4	4	4	5	4	4	4	5	3	4	4	4	4	4	4	4	4	1	1	0	0	0	0	1	1	0	0	3	3	3	2	2	2	2	2	1	4	Female	25-34	East Midlands	Under-graduate degree or equivalent	No
347	2019-07-05 08:38:00	2019-07-05 08:42:00	3	4	4	4	4	4	4	5	2	4	4	2	5	5	2	4	4	1	0	0	0	0	1	0	1	1	0	4	1	4	1	2	1	3	2	3	5	Female	25-34	South East	Under-graduate degree or equivalent	No
348	2019-07-05 08:52:00	2019-07-05 08:56:00	3	3	3	3	2	4	5	4	3	2	3	3	4	1	3	5	5	4	1	0	1	0	0	0	1	0	0	5	2	2	2	4	2	2	2	1	1	Female	55-64	West Midlands	Post-graduate degree or above	No
349	2019-07-05 08:55:00	2019-07-05 09:02:00	4	3	5	3	3	4	4	3	3	3	4	5	1	1	2	3	2	2	0	0	0	0	0	1	1	1	0	5	3	2	2	4	2	1	3	1	1	Male	45-54	Scotland	Post-graduate degree or above	Yes
350	2019-07-05 08:51:00	2019-07-05 09:03:00	5	5	5	5	5	5	4	5	5	5	4	2	5	4	2	5	5	4	1	0	1	0	0	0	1	0	0	2	2	3	2	3	2	2	3	3	3	Female	25-34	West Midlands	Post-graduate degree or above	No
351	2019-07-05 08:59:00	2019-07-05 09:06:00	3	4	4	4	2	4	3	3	2	4	4	4	4	1	4	4	4	4	0	0	0	0	1	1	1	0	0	5	3	2	2	3	2	2	2	1	1	Male	45-54	Yorkshire & the Humber	Under-graduate degree or equivalent	No
352	2019-07-05 07:06:00	2019-07-05 09:08:00	4	4	4	4	3	4	4	4	3	5	5	5	5	3	5	5	5	5	1	0	0	0	0	1	0	1	0	5	3	1	3	4	1	2	2	1	1	Female	35-44	Yorkshire & the Humber	Under-graduate degree or equivalent	Yes
353	2019-07-05 09:27:00	2019-07-05 09:30:00	5	4	3	5	5	5	5	5	3	5	5	5	5	6	6	5	5	6	1	0	0	0	1	0	1	0	0	3	5	5	1	3	2	4	5	1	4	Female	55-64	East of England	No qualifications	No
354	2019-07-05 09:30:00	2019-07-05 09:38:00	4	5	3	2	2	4	3	3	2	4	4	4	1	1	4	4	5	3	0	0	0	0	0	1	1	1	0	5	2	1	2	3	4	1	1	1	1	Male	45-54	North West	GCSEs grades A*-C or equivalent	Yes
355	2019-07-05 09:41:00	2019-07-05 09:46:00	5	3	3	2	2	4	5	5	4	4	2	3	5	1	2	1	5	3	1	0	0	0	0	1	1	0	0	2	5	1	2	1	1	2	1	1	1	Male	25-34	North West	Post-graduate degree or above	No
356	2019-07-05 09:52:00	2019-07-05 09:55:00	4	4	4	4	4	5	4	5	2	4	3	5	5	3	2	2	4	3	1	0	0	0	1	0	1	0	0	3	3	2	1	2	2	1	2	1	1	Female	18-24	South West	A Level or equivalent	No
357	2019-07-05 09:47:00	2019-07-05 09:56:00	3	5	3	3	2	4	5	4	3	4	4	4	1	4	1	5	5	4	1	0	0	0	1	1	0	0	0	4	3	3	1	2	3	1	1	1	1	Male	25-34	North West	Under-graduate degree or equivalent	No
358	2019-07-05 10:07:00	2019-07-05 10:12:00	3	4	4	4	4	5	3	4	3	3	2	2	4	1	2	4	4	3	1	0	0	0	0	0	1	0	Children - what they will eat defines what we all eat!	5	4	2	2	2	2	2	2	1	1	Female	35-44	North West	Post-graduate degree or above	Yes
359	2019-07-05 10:17:00	2019-07-05 10:20:00	4	4	4	5	4	4	3	3	3	4	4	4	5	5	4	1	5	3	1	0	1	0	0	0	1	0	0	5	1	3	1	1	1	4	1	2	2	non-binary	35-44	North West	Post-graduate degree or above	Yes
360	2019-07-05 10:09:00	2019-07-05 10:22:00	4	4	5	5	4	5	5	4	2	4	2	2	5	4	2	5	5	2	1	0	1	0	1	0	0	0	0	5	2	4	2	2	3	3	2	4	1	Male	45-54	North West	Post-graduate degree or above	No
361	2019-07-05 10:01:00	2019-07-05 10:23:00	5	5	5	4	4	5	5	4	4	3	4	2	5	4	3	4	5	4	1	0	1	0	0	1	0	0	0	2	1	3	1	3	1	1	3	2	5	Female	45-54	East of England	Under-graduate degree or equivalent	No
362	2019-07-05 10:20:00	2019-07-05 10:26:00	4	4	4	5	3	5	5	5	3	4	4	2	5	2	4	4	5	2	1	0	1	0	1	0	0	0	0	1	3	1	2	1	1	2	2	1	1	Female	25-34	South East	Under-graduate degree or equivalent	Yes
363	2019-07-05 09:34:00	2019-07-05 10:27:00	4	5	4	4	3	4	4	5	4	4	3	3	1	1	3	4	4	3	0	0	0	0	0	1	1	1	0	3	2	1	3	3	2	2	2	1	1	Female	25-34	Greater London	Under-graduate degree or equivalent	No
364	2019-07-05 10:27:00	2019-07-05 10:31:00	4	4	4	4	3	5	3	4	3	3	4	4	4	4	4	3	4	3	1	0	0	0	0	1	1	0	0	5	3	4	2	1	2	3	3	2	5	Female	45-54	South East	Post-graduate degree or above	Yes
365	2019-07-05 10:44:00	2019-07-05 10:49:00	3	3	3	4	3	3	2	2	2	3	3	4	5	5	2	3	5	1	1	0	0	0	1	1	0	0	0	5	2	5	1	2	1	3	2	2	1	Male	25-34	South East	Under-graduate degree or equivalent	No
366	2019-07-05 10:47:00	2019-07-05 10:52:00	3	4	3	5	5	4	3	4	2	4	6	6	5	5	3	5	5	1	1	0	0	0	1	0	1	0	0	5	1	4	1	3	1	3	1	2	1	Male	35-44	South West	Under-graduate degree or equivalent	No
367	2019-07-05 10:49:00	2019-07-05 10:54:00	4	4	5	3	3	4	5	5	2	4	4	5	5	4	4	5	5	2	1	0	0	0	0	1	0	1	0	5	1	5	2	3	2	2	3	1	1	Female	55-64	East of England	Under-graduate degree or equivalent	No
368	2019-07-05 11:01:00	2019-07-05 11:04:00	4	4	4	3	2	3	4	4	2	4	4	4	1	1	3	4	4	1	1	1	0	0	0	1	0	0	0	3	3	1	3	3	2	2	2	1	1	Male	45-54	West Midlands	A Level or equivalent	Yes
369	2019-07-05 11:09:00	2019-07-05 11:12:00	3	5	5	5	5	5	3	3	1	3	2	2	5	5	2	1	5	2	1	0	1	0	0	1	0	0	0	4	1	3	1	2	1	4	1	4	5	Female	25-34	West Midlands	Under-graduate degree or equivalent	No
370	2019-07-05 11:25:00	2019-07-05 11:33:00	4	3	3	3	3	4	5	4	4	4	4	4	1	1	4	5	4	4	1	0	1	0	1	0	0	0	0	4	3	3	2	5	2	2	2	2	1	Female	45-54	North West	Under-graduate degree or equivalent	No
371	2019-07-05 11:56:00	2019-07-05 12:01:00	3	4	4	5	2	5	2	2	2	2	3	6	1	3	2	2	6	1	0	1	0	0	0	0	1	1	0	2	3	2	2	3	3	2	2	1	1	Female	18-24	East of England	Post-graduate degree or above	No
372	2019-07-05 12:10:00	2019-07-05 12:14:00	4	4	4	3	2	4	4	4	3	4	3	4	5	2	2	3	5	3	1	0	0	0	0	1	1	0	0	4	2	2	2	2	2	2	2	1	1	Male	25-34	North West	Post-graduate degree or above	No
373	2019-07-05 12:23:00	2019-07-05 12:27:00	5	5	5	5	5	5	5	5	5	5	4	4	5	5	5	5	5	5	1	0	1	0	0	1	0	0	0	5	1	5	1	2	1	4	2	2	4	Female	45-54	East Midlands	Post-graduate degree or above	No
374	2019-07-05 12:25:00	2019-07-05 12:34:00	5	4	4	3	3	4	4	4	4	4	2	2	4	4	4	4	5	4	1	0	0	0	0	0	1	1	0	1	1	3	2	2	2	3	2	2	4	Female	45-54	East of England	Under-graduate degree or equivalent	Yes
375	2019-07-05 13:02:00	2019-07-05 13:07:00	5	5	5	5	4	5	5	5	5	5	3	3	5	5	4	4	5	3	0	0	1	0	1	0	1	0	0	5	1	4	1	2	1	4	2	4	2	Female	45-54	East Midlands	Post-graduate degree or above	No
376	2019-07-05 13:07:00	2019-07-05 13:14:00	4	4	3	3	3	4	3	5	3	4	3	4	4	1	1	4	5	4	1	1	0	0	0	1	0	0	0	4	2	2	2	3	2	2	2	1	2	Female	45-54	East of England	A Level or equivalent	No
377	2019-07-05 13:11:00	2019-07-05 13:19:00	4	4	5	4	2	4	5	4	3	4	4	5	4	1	4	4	5	1	1	0	0	0	1	1	0	0	0	5	3	3	3	2	2	2	2	1	1	Male	45-54	South East	Under-graduate degree or equivalent	Yes
378	2019-07-05 13:53:00	2019-07-05 13:58:00	4	3	4	3	2	5	3	5	4	4	4	5	5	1	3	1	3	3	1	0	0	0	0	1	1	0	0	5	3	3	1	1	1	1	1	1	1	Female	18-24	Greater London	Under-graduate degree or equivalent	No
379	2019-07-05 14:04:00	2019-07-05 14:10:00	3	4	4	4	3	4	4	3	2	4	3	2	4	4	3	2	4	1	0	0	0	0	1	1	1	0	0	5	2	2	2	2	2	3	2	1	1	Female	18-24	East Midlands	Under-graduate degree or equivalent	No
380	2019-07-05 14:37:00	2019-07-05 14:40:00	4	4	5	4	5	4	4	3	3	4	4	4	5	5	2	4	4	6	1	0	0	0	1	0	0	1	0	4	1	2	1	3	1	3	3	4	3	Female	25-34	East Midlands	Post-graduate degree or above	No
381	2019-07-05 14:50:00	2019-07-05 14:54:00	3	3	5	4	2	5	3	3	1	3	3	4	4	1	3	2	4	1	1	0	0	0	0	1	1	0	0	5	3	1	2	2	2	2	2	1	1	Female	35-44	East of England	Post-graduate degree or above	Yes
382	2019-07-05 15:15:00	2019-07-05 15:22:00	4	4	4	2	1	3	4	5	2	4	3	3	1	1	3	4	5	4	1	0	0	0	0	1	1	0	0	5	3	2	2	4	2	2	2	1	1	Male	55-64	Wales	A Level or equivalent	No
383	2019-07-05 15:27:00	2019-07-05 15:37:00	4	5	4	3	3	5	4	4	3	2	3	2	1	1	1	4	3	4	1	1	0	0	0	0	0	1	0	5	3	2	2	4	2	2	2	1	1	Male	45-54	North West	Post-graduate degree or above	Yes
384	2019-07-05 15:45:00	2019-07-05 15:48:00	4	5	4	4	4	5	4	4	3	5	4	4	5	5	2	2	5	3	1	0	0	0	0	1	1	0	0	5	2	1	1	2	1	2	2	3	1	Male	35-44	North West	A Level or equivalent	Yes
385	2019-07-05 15:39:00	2019-07-05 15:55:00	2	4	4	4	4	4	3	3	2	3	3	4	4	1	2	2	2	1	1	0	0	0	0	1	1	0	0	5	2	4	2	3	2	2	2	1	1	Female	18-24	West Midlands	Under-graduate degree or equivalent	No
386	2019-07-05 15:54:00	2019-07-05 15:58:00	4	4	4	2	2	3	3	4	1	4	4	4	1	1	2	2	4	1	0	0	0	0	0	1	1	1	0	5	2	2	3	2	3	2	1	1	1	Female	35-44	North West	Under-graduate degree or equivalent	Yes
387	2019-07-05 16:53:00	2019-07-05 16:56:00	3	3	3	4	3	3	3	3	3	4	4	3	5	5	3	5	5	4	1	0	0	0	1	1	0	0	0	5	1	4	1	2	1	3	1	3	4	Female	35-44	South East	Post-graduate degree or above	No
388	2019-07-06 11:58:00	2019-07-06 12:08:00	5	5	5	2	2	1	4	5	3	4	3	5	1	1	1	2	5	3	1	0	0	0	1	0	1	0	0	4	3	2	2	2	3	2	2	1	1	Female	65+	North West	No qualifications	No
389	2019-07-06 12:12:00	2019-07-06 12:20:00	4	5	4	3	2	4	2	5	1	4	3	5	1	1	4	1	5	3	0	0	0	0	0	1	1	1	0	5	3	1	2	2	1	2	2	1	1	Male	65+	North West	No qualifications	No
390	2019-07-06 13:20:00	2019-07-06 13:24:00	3	3	3	1	3	2	5	5	3	6	3	5	5	1	2	5	5	3	1	0	0	0	1	0	1	0	0	2	3	1	3	4	2	1	4	5	5	Male	45-54	South West	Under-graduate degree or equivalent	No
391	2019-07-08 07:39:00	2019-07-08 07:43:00	4	3	3	4	5	4	2	3	1	3	4	6	5	5	6	5	5	1	1	0	1	0	1	0	0	0	0	1	1	5	1	1	1	5	1	4	5	Female	18-24	North West	Post-graduate degree or above	No
392	2019-07-08 09:37:00	2019-07-08 09:40:00	4	3	4	5	3	2	3	3	2	4	3	2	5	4	3	3	4	1	1	0	0	0	1	0	1	0	0	4	1	3	1	2	1	3	3	2	1	Female	18-24	South East	Under-graduate degree or equivalent	No
393	2019-07-08 09:38:00	2019-07-08 09:42:00	5	4	4	5	2	3	4	4	2	4	3	2	4	4	2	2	5	1	1	0	0	0	0	1	1	0	0	5	2	4	2	3	2	2	2	1	3	Female	25-34	South East	Under-graduate degree or equivalent	No
394	2019-07-08 09:58:00	2019-07-08 10:01:00	5	4	4	3	3	4	4	4	3	4	3	4	5	4	2	4	2	4	1	0	0	0	1	0	1	0	0	5	1	1	1	3	2	3	2	2	1	Female	25-34	South West	Post-graduate degree or above	No
395	2019-07-08 10:06:00	2019-07-08 10:13:00	5	5	5	5	5	5	5	5	5	4	4	4	5	4	2	5	5	4	1	0	1	0	0	0	1	0	0	2	2	3	2	4	2	2	3	1	4	Female	45-54	North West	Under-graduate degree or equivalent	No
396	2019-07-08 10:08:00	2019-07-08 10:15:00	2	3	3	5	4	3	3	4	1	4	3	3	5	5	3	5	4	1	0	0	1	0	1	0	1	0	0	1	1	3	1	1	1	4	1	3	5	Female	25-34	Yorkshire & the Humber	Post-graduate degree or above	No
397	2019-07-08 10:19:00	2019-07-08 10:24:00	5	3	4	5	3	4	4	4	4	3	3	4	5	4	3	4	5	3	1	0	0	0	1	0	1	0	0	5	2	5	1	2	2	2	2	2	1	Female	25-34	South West	Under-graduate degree or equivalent	Yes
398	2019-07-08 10:31:00	2019-07-08 10:36:00	5	4	5	5	4	5	4	4	3	3	3	3	5	5	3	5	5	4	0	0	1	0	1	1	0	0	0	3	1	1	1	2	1	1	1	3	1	Female	25-34	Yorkshire & the Humber	Post-graduate degree or above	No
399	2019-07-08 10:53:00	2019-07-08 10:58:00	3	4	4	5	5	4	4	5	2	5	3	5	4	4	5	6	5	6	0	0	0	0	1	1	1	0	0	5	2	3	3	3	3	3	2	2	1	Male	45-54	South West	Under-graduate degree or equivalent	Yes
400	2019-07-08 11:24:00	2019-07-08 11:27:00	4	3	2	3	3	3	3	4	2	5	3	3	5	5	3	5	5	3	1	0	1	0	1	0	0	0	0	4	1	4	1	2	1	4	2	2	2	Male	35-44	South West	Under-graduate degree or equivalent	Yes
401	2019-07-08 11:23:00	2019-07-08 11:30:00	4	4	4	5	4	5	5	5	3	4	4	4	4	4	6	6	5	5	1	1	0	0	0	0	1	0	0	5	2	4	2	5	2	4	4	2	5	Female	45-54	East of England	Under-graduate degree or equivalent	No
402	2019-07-08 11:37:00	2019-07-08 11:42:00	4	4	3	3	3	4	5	3	4	3	3	1	4	4	2	2	3	5	1	0	1	0	0	0	0	1	0	5	2	5	2	2	2	3	2	1	1	Female	35-44	West Midlands	Post-graduate degree or above	Yes
403	2019-07-08 11:39:00	2019-07-08 11:42:00	5	5	5	4	3	5	5	5	5	4	3	1	3	1	2	4	5	3	0	1	0	0	0	1	1	0	0	5	5	1	2	1	2	1	2	1	1	Female	35-44	North East	Under-graduate degree or equivalent	Yes
404	2019-07-08 11:46:00	2019-07-08 11:55:00	5	5	4	4	2	4	5	5	3	5	3	2	5	2	2	2	4	3	0	0	1	0	0	0	1	1	0	1	4	2	2	1	1	1	2	1	2	Female	45-54	Yorkshire & the Humber	A Level or equivalent	No
405	2019-07-08 11:59:00	2019-07-08 12:01:00	5	5	5	3	2	4	4	5	2	4	4	4	2	1	1	1	6	1	1	1	0	0	0	0	1	0	0	5	5	5	3	5	2	5	1	1	1	Female	35-44	East Midlands	A Level or equivalent	Yes
406	2019-07-08 11:58:00	2019-07-08 12:03:00	5	5	5	5	3	3	4	4	3	4	3	4	5	5	2	4	5	2	1	0	1	0	0	0	1	0	0	5	1	3	1	2	1	2	2	1	1	Female	45-54	South East	Post-graduate degree or above	Yes
407	2019-07-08 12:17:00	2019-07-08 12:20:00	3	4	4	5	5	5	3	3	4	4	2	4	5	5	2	5	4	2	1	0	1	0	1	0	0	0	0	2	1	4	1	2	1	3	1	3	3	Female	25-34	South West	Post-graduate degree or above	No
408	2019-07-08 12:22:00	2019-07-08 12:26:00	5	5	4	5	3	5	4	4	3	4	3	3	5	5	2	5	5	3	1	0	0	0	1	0	1	0	0	5	1	3	1	2	1	1	4	3	1	Female	45-54	North West	Post-graduate degree or above	Yes
409	2019-07-08 12:25:00	2019-07-08 12:28:00	4	5	5	3	3	4	5	5	4	4	4	4	1	1	2	4	5	2	1	0	0	0	0	0	1	1	0	4	3	2	3	2	3	1	2	1	1	Female	45-54	South West	Post-graduate degree or above	No
410	2019-07-08 13:45:00	2019-07-08 13:48:00	5	5	5	4	4	5	5	5	4	4	4	4	5	5	4	5	5	5	1	0	1	0	0	0	1	0	0	5	1	4	1	2	1	2	1	4	1	Female	25-34	South West	Post-graduate degree or above	No
411	2019-07-08 13:45:00	2019-07-08 13:50:00	2	4	4	5	5	4	2	4	3	5	4	4	5	5	4	5	5	6	1	0	1	0	1	0	0	0	0	5	1	3	1	3	1	3	1	2	1	Male	35-44	Yorkshire & the Humber	Under-graduate degree or equivalent	Yes
412	2019-07-08 14:36:00	2019-07-08 14:47:00	2	4	4	5	5	4	3	5	3	5	4	4	5	5	4	5	5	4	0	0	1	0	1	1	0	0	0	5	1	5	2	2	1	2	2	1	1	Female	35-44	North West	Post-graduate degree or above	No
413	2019-07-08 15:58:00	2019-07-08 16:01:00	5	4	4	4	3	4	4	5	3	5	4	4	4	4	2	3	5	2	1	0	0	0	1	0	1	0	0	3	3	3	2	2	2	2	2	2	4	Female	25-34	Greater London	Post-graduate degree or above	No
414	2019-07-09 08:25:00	2019-07-09 08:29:00	5	5	4	5	4	5	5	5	3	4	3	2	4	4	2	2	4	2	1	0	0	0	1	0	1	0	0	4	2	5	2	4	2	1	2	1	1	Male	35-44	North West	Under-graduate degree or equivalent	Yes
415	2019-07-09 08:55:00	2019-07-09 09:00:00	4	4	4	5	3	4	4	3	2	4	4	4	4	4	4	4	4	6	1	0	0	0	1	0	1	0	0	5	2	2	2	2	2	2	2	2	1	Female	45-54	Yorkshire & the Humber	Post-graduate degree or above	Yes
416	2019-07-09 10:35:00	2019-07-09 10:39:00	4	5	5	4	5	5	4	5	3	5	4	3	5	5	4	5	6	1	1	0	1	0	0	0	0	1	0	5	1	4	1	4	1	4	1	1	2	Female	45-54	East of England	Under-graduate degree or equivalent	Yes
417	2019-07-09 12:19:00	2019-07-09 12:25:00	3	4	4	4	3	5	5	5	3	3	6	5	4	2	3	4	5	6	1	0	1	0	0	0	1	0	0	5	2	3	4	2	3	4	2	1	1	Female	45-54	South East	Post-graduate degree or above	Yes
418	2019-07-09 12:29:00	2019-07-09 12:35:00	4	4	4	2	2	5	5	4	2	3	4	4	1	1	4	5	5	3	1	0	0	0	0	0	1	1	0	5	2	2	2	2	1	2	2	1	1	Female	55-64	East of England	Post-graduate degree or above	No
419	2019-07-09 15:04:00	2019-07-09 15:09:00	4	5	5	3	2	4	5	3	1	4	3	2	1	1	3	2	4	1	0	1	0	0	0	1	1	0	0	4	3	1	3	2	2	1	2	1	1	Female	25-34	South East	Under-graduate degree or equivalent	No
420	2019-07-09 18:55:00	2019-07-09 18:57:00	4	4	4	4	3	4	4	4	4	4	4	4	4	4	4	5	5	4	0	0	1	0	1	0	1	0	0	5	2	1	2	3	2	1	2	1	1	Female	45-54	East of England	Under-graduate degree or equivalent	No
421	2019-07-10 10:42:00	2019-07-10 10:49:00	4	5	3	2	2	4	4	5	3	3	4	2	1	1	3	3	4	3	1	0	0	0	0	0	1	1	0	5	4	2	2	3	3	2	2	1	1	Female	45-54	West Midlands	A Level or equivalent	Yes
422	2019-07-10 11:58:00	2019-07-10 13:07:00	4	5	5	4	3	4	4	4	2	5	5	5	4	4	3	4	5	1	1	0	0	0	1	0	0	1	0	5	2	2	2	3	2	2	2	1	1	Female	25-34	Wales	Post-graduate degree or above	No
423	2019-07-10 15:49:00	2019-07-10 15:53:00	5	5	4	3	3	3	4	4	3	3	3	3	4	2	3	4	5	4	1	0	0	0	0	0	1	1	0	3	3	2	2	2	2	2	2	1	1	Male	45-54	North West	Post-graduate degree or above	No
424	2019-07-10 16:16:00	2019-07-10 16:24:00	5	5	5	3	4	5	5	5	5	5	4	4	5	5	4	5	5	3	1	0	0	0	1	1	0	0	0	5	1	2	1	2	1	1	2	2	1	Female	25-34	South East	Post-graduate degree or above	No
425	2019-07-10 16:47:00	2019-07-10 16:57:00	5	3	3	1	1	5	3	5	2	3	4	5	1	1	5	5	5	1	1	0	1	0	0	1	0	0	0	5	3	2	3	4	2	3	2	1	1	Male	55-64	North West	Under-graduate degree or equivalent	No
426	2019-07-10 16:55:00	2019-07-10 16:59:00	3	4	4	3	2	2	2	4	2	4	4	4	5	4	2	5	5	3	1	0	0	0	1	1	0	0	0	4	1	4	1	2	1	2	4	2	1	Male	35-44	South East	Post-graduate degree or above	No
427	2019-07-10 20:21:00	2019-07-10 20:28:00	5	5	5	5	5	5	5	5	5	4	3	4	5	5	4	5	5	3	1	0	1	0	1	0	0	0	0	1	1	5	1	1	1	5	1	2	5	Female	35-44	South East	Under-graduate degree or equivalent	No
428	2019-07-10 22:55:00	2019-07-10 23:00:00	5	5	5	5	3	4	5	5	3	4	2	5	5	5	3	4	5	3	1	0	1	0	1	0	0	0	0	5	3	3	2	4	1	2	3	4	3	Female	35-44	South East	Under-graduate degree or equivalent	Yes
429	2019-07-12 08:13:00	2019-07-12 08:17:00	3	4	4	3	3	4	4	4	2	5	4	5	4	3	5	5	5	1	1	0	1	0	0	0	1	0	0	1	3	3	3	3	2	2	2	1	2	Female	45-54	North West	Post-graduate degree or above	No
430	2019-07-12 08:56:00	2019-07-12 09:23:00	5	4	4	5	3	3	5	3	1	4	6	3	5	5	2	5	2	1	0	0	1	0	0	1	1	0	0	4	1	2	1	2	1	2	1	4	2	Male	35-44	Yorkshire & the Humber	Under-graduate degree or equivalent	Yes
431	2019-07-12 09:27:00	2019-07-12 09:30:00	3	4	4	4	3	3	2	3	2	3	4	5	4	6	2	5	5	6	0	0	1	0	1	1	0	0	0	5	3	2	2	2	3	2	2	2	1	Male	55-64	South West	Under-graduate degree or equivalent	Yes
432	2019-07-12 10:49:00	2019-07-12 10:52:00	4	5	5	5	3	5	3	3	4	4	4	4	5	5	4	1	5	4	1	0	0	0	1	1	0	0	0	4	1	2	1	2	1	3	1	2	1	Female	25-34	North West	Under-graduate degree or equivalent	No
433	2019-07-15 16:49:00	2019-07-15 16:54:00	3	4	4	4	2	4	3	4	3	4	4	2	4	2	2	4	5	3	1	0	0	0	1	1	0	0	0	2	2	3	2	1	2	3	2	1	5	Female	35-44	North West	Post-graduate degree or above	No
434	2019-07-16 10:50:00	2019-07-16 10:54:00	3	4	4	5	3	5	3	4	3	5	4	4	5	5	5	5	5	4	0	0	1	0	0	1	1	0	0	5	1	3	1	3	1	4	2	2	1	Female	45-54	South East	Post-graduate degree or above	No
435	2019-07-16 15:14:00	2019-07-16 15:17:00	3	4	3	4	3	3	4	5	1	4	3	4	5	5	3	2	5	6	1	0	0	0	1	0	0	1	0	5	3	3	2	4	2	3	3	3	1	Female	45-54	Greater London	Post-graduate degree or above	Yes
436	2019-07-16 15:45:00	2019-07-16 15:49:00	4	4	3	3	3	5	4	5	3	5	6	4	5	5	4	5	4	2	1	0	0	0	0	0	1	1	0	3	2	3	2	2	2	3	3	3	3	Female	18-24	Greater London	Under-graduate degree or equivalent	No
437	2019-07-16 14:23:00	2019-07-16 16:37:00	4	5	5	5	5	4	5	5	4	4	6	6	5	5	4	5	5	4	0	0	1	0	1	0	1	0	0	3	2	2	2	2	1	2	3	3	1	Male	45-54	Greater London	Post-graduate degree or above	Yes
438	2019-07-26 10:55:00	2019-07-26 10:59:00	3	3	4	5	5	4	5	5	4	5	3	4	5	5	2	1	5	5	1	0	1	0	1	0	0	0	0	1	1	5	1	1	1	3	1	2	5	Female	55-64	North West	Under-graduate degree or equivalent	No
439	2019-07-26 10:59:00	2019-07-26 11:01:00	4	5	4	3	3	4	4	5	3	4	3	3	2	2	2	4	5	2	1	0	0	0	0	1	1	0	0	5	3	3	3	3	2	3	3	1	1	Male	45-54	North West	A Level or equivalent	No
440	2019-07-26 11:01:00	2019-07-26 11:04:00	3	4	4	5	2	3	5	5	5	3	3	3	4	4	3	2	3	6	1	0	0	0	1	1	0	0	0	3	2	4	2	2	1	2	2	1	2	Male	25-34	North West	Post-graduate degree or above	No
441	2019-07-26 11:05:00	2019-07-26 11:07:00	4	4	3	3	4	4	3	4	3	3	4	4	5	2	3	2	5	2	1	0	0	0	1	0	1	0	0	5	2	2	2	2	2	3	2	1	1	Female	45-54	North West	GCSEs grades A*-C or equivalent	No
442	2019-07-26 11:07:00	2019-07-26 11:09:00	5	3	3	2	2	4	3	5	1	4	2	2	1	1	3	2	5	1	0	0	0	0	0	1	1	1	0	3	3	2	2	2	3	2	2	1	1	Male	18-24	North West	GCSEs grades A*-C or equivalent	No
